# Supplementary material for: 2-(4-Fluoro­phen­yl)-5,6-methyl­enedi­oxy-3-methyl­sulfinyl-1-benzofuran
Source: Acta Crystallogr Sect E Struct Rep Online. 2010 Feb 13;66(Pt 3):o605. doi: 10.1107/S1600536810004745 (PMC2983733; doi:10.1107/S1600536810004745)
Supplement: Supplementary file 2 [file e-66-0o605-Isup2.hkl]

# 
# h,k,l, Fc-squared, Fo-squared, sigma(Fo-squared) and status flag 
# 
data_I
_shelx_title ' 09ZR IN P-1' 
_shelx_refln_list_code          4 
_shelx_F_calc_maximum      170.09 
_exptl_crystal_F_000       328.00 
_reflns_d_resolution_high  0.8411 
 
loop_ 
 _symmetry_equiv_pos_as_xyz 
 'x, y, z' 
 '-x, -y, -z' 
 
_cell_length_a     8.0283 
_cell_length_b     8.4072 
_cell_length_c    10.6611 
_cell_angle_alpha  85.735 
_cell_angle_beta   86.319 
_cell_angle_gamma  68.110 
 
_shelx_F_squared_multiplier     1.000 
 
loop_ 
 _refln_index_h 
 _refln_index_k 
 _refln_index_l 
 _refln_F_squared_calc 
 _refln_F_squared_meas 
 _refln_F_squared_sigma 
 _refln_observed_status 
   1   0   0     1023.33      898.60      3.63 o 
   2   0   0      551.60      524.12      7.47 o 
   3   0   0      266.69      295.85      8.30 o 
   4   0   0      596.57      616.12     14.38 o 
   5   0   0       83.00      105.51      2.15 o 
   6   0   0       39.47       44.55      1.32 o 
   7   0   0      158.31      147.48      4.16 o 
   8   0   0      141.54      140.66      3.05 o 
  -8   1   0        4.55        3.08      0.77 o 
  -7   1   0      230.79      241.90      7.63 o 
  -6   1   0        2.77        2.98      0.59 o 
  -5   1   0      485.31      443.62      4.72 o 
  -4   1   0       86.26       72.05      2.11 o 
  -3   1   0       31.43       24.32      0.68 o 
  -2   1   0     4384.91     4321.97    165.69 o 
  -1   1   0     1933.61     1882.97      7.91 o 
   0   1   0      444.78      432.36     26.49 o 
   1   1   0      119.57      151.34      6.31 o 
   2   1   0      446.35      495.17     14.51 o 
   3   1   0        0.46        0.14      0.14 o 
   4   1   0      581.52      579.88     19.44 o 
   5   1   0       26.95       33.94      1.89 o 
   6   1   0     1187.86     1152.60      6.10 o 
   7   1   0      235.87      231.15      3.08 o 
   8   1   0      156.79      160.57      3.12 o 
   9   1   0      115.86      119.71      3.88 o 
  -7   2   0       49.77       45.04      1.66 o 
  -6   2   0       92.78       89.73      2.01 o 
  -5   2   0      638.09      587.59     28.23 o 
  -4   2   0       15.23       11.20      0.49 o 
  -3   2   0     1381.62     1379.89     14.28 o 
  -2   2   0      590.88      691.91      5.99 o 
  -1   2   0       50.61       49.77      0.63 o 
   0   2   0       30.48       30.28      0.99 o 
   1   2   0     1121.75     1111.93     37.33 o 
   2   2   0    10150.88     9437.59    297.67 o 
   3   2   0     2206.74     2294.74     40.89 o 
   4   2   0      293.10      303.09     16.71 o 
   5   2   0      291.66      270.54      5.84 o 
   6   2   0        9.94       14.02      0.60 o 
   7   2   0      685.60      670.50      8.05 o 
   8   2   0       67.77       62.25      1.70 o 
   9   2   0       71.94       76.57      3.19 o 
  -7   3   0      363.47      388.34     12.55 o 
  -6   3   0        1.32        1.66      0.59 o 
  -5   3   0        1.82        1.32      0.49 o 
  -4   3   0       58.69       46.74      1.32 o 
  -3   3   0      662.46      734.54     17.31 o 
  -2   3   0       30.65       22.74      1.37 o 
  -1   3   0       45.31       37.13      1.00 o 
   0   3   0     1218.54     1187.04     46.50 o 
   1   3   0      207.53      217.14      6.36 o 
   2   3   0        7.31        7.02      0.29 o 
   3   3   0     1982.83     1961.57     54.32 o 
   4   3   0       31.00       35.13      1.77 o 
   5   3   0      207.48      197.33      7.24 o 
   6   3   0       10.78       12.62      0.62 o 
   7   3   0       73.19       65.02      2.08 o 
   8   3   0       64.90       65.19      2.64 o 
   9   3   0       51.27       50.49      2.50 o 
  -6   4   0       24.40       27.12      1.32 o 
  -5   4   0        1.33        2.28      1.04 o 
  -4   4   0      200.92      181.52      8.18 o 
  -3   4   0      407.20      405.41      8.48 o 
  -2   4   0       40.29       50.37      1.04 o 
  -1   4   0      114.31      109.59      4.51 o 
   0   4   0      490.81      541.78     23.14 o 
   1   4   0     1027.15     1092.19     40.25 o 
   2   4   0      441.17      464.64     18.54 o 
   3   4   0       85.81       73.31      2.70 o 
   4   4   0       13.27       12.54      0.53 o 
   5   4   0      396.87      417.06     13.95 o 
   6   4   0        5.25        4.20      0.57 o 
   7   4   0       31.07       28.30      0.75 o 
   8   4   0        5.26        4.99      1.11 o 
   9   4   0       19.72       22.75      1.80 o 
  -5   5   0       58.86       52.93      2.22 o 
  -4   5   0        4.85        4.83      1.11 o 
  -3   5   0      164.61      149.48      2.33 o 
  -2   5   0      184.45      175.31      5.50 o 
  -1   5   0      302.17      327.88     11.51 o 
   0   5   0      682.73      742.22     39.85 o 
   1   5   0       26.97       26.12      1.07 o 
   2   5   0      813.43      793.52     29.07 o 
   3   5   0       18.22       18.03      0.69 o 
   4   5   0     1140.02     1103.27     53.25 o 
   5   5   0        0.39        2.62      1.27 o 
   6   5   0       13.16       13.47      0.85 o 
   7   5   0      119.59      116.21      4.58 o 
   8   5   0       29.38       30.10      3.95 o 
   9   5   0        3.33        5.69      1.25 o 
  -4   6   0       98.16       91.55      3.33 o 
  -3   6   0       13.29       14.84      1.53 o 
  -2   6   0       41.04       42.76      1.60 o 
  -1   6   0      364.76      379.40     17.82 o 
   0   6   0      228.14      216.37     12.28 o 
   1   6   0      100.89      106.39      6.59 o 
   2   6   0      207.92      196.24     15.81 o 
   3   6   0       17.82       13.35      0.78 o 
   4   6   0      129.49      134.63      8.81 o 
   5   6   0        5.48        7.41      0.55 o 
   6   6   0     1051.35     1044.33     36.45 o 
   7   6   0       19.58       18.16      1.03 o 
   8   6   0      325.19      336.56     15.47 o 
   9   6   0       42.36       41.47      2.22 o 
  -3   7   0       59.10       52.02      2.64 o 
  -2   7   0       51.56       51.18      2.36 o 
  -1   7   0      248.04      245.57      8.67 o 
   0   7   0       10.28        9.16      0.88 o 
   1   7   0      291.20      284.94     21.50 o 
   2   7   0       19.21       17.72      0.98 o 
   3   7   0        3.40        3.16      0.59 o 
   4   7   0      253.15      257.40     18.45 o 
   5   7   0       21.61       24.29      1.80 o 
   6   7   0       35.93       39.47      5.20 o 
   7   7   0      251.67      236.78      4.85 o 
   8   7   0       39.35       38.84      2.22 o 
  -2   8   0       18.65       17.62      1.66 o 
  -1   8   0       33.18       33.84      2.08 o 
   0   8   0      125.84      124.20      7.84 o 
   1   8   0       72.25       72.60      6.80 o 
   2   8   0       28.67       29.94      3.12 o 
   3   8   0      143.20      150.19     17.75 o 
   4   8   0        1.21        0.97      0.76 o 
   5   8   0      129.66      136.01     12.28 o 
   6   8   0        0.78        1.11      0.97 o 
   7   8   0      196.17      182.54      4.58 o 
   8   8   0        0.83        0.14      0.97 o 
   0   9   0       36.25       34.95      1.52 o 
   1   9   0        5.45        7.97      0.93 o 
   2   9   0       56.52       57.08      6.24 o 
   3   9   0       29.99       29.50      2.43 o 
   4   9   0       80.41       80.35      6.45 o 
   5   9   0       13.06       12.83      1.07 o 
   6   9   0        2.37        3.47      1.11 o 
  -6  -9   1       35.90       29.96      2.22 o 
  -5  -9   1        6.22        6.38      1.39 o 
  -4  -9   1       34.32       38.08      4.30 o 
  -3  -9   1       74.17       75.81      4.02 o 
  -2  -9   1       21.38       20.11      2.01 o 
  -1  -9   1       67.61       76.85      7.00 o 
   0  -9   1      183.59      196.41      4.85 o 
  -7  -8   1      110.90      113.46      3.75 o 
  -6  -8   1       46.95       45.77      2.36 o 
  -5  -8   1      174.44      161.32      4.16 o 
  -4  -8   1        0.68        0.38      0.53 o 
  -3  -8   1       11.24        8.29      1.18 o 
  -2  -8   1      100.10      104.99      6.66 o 
  -1  -8   1       24.28       23.16      2.57 o 
   0  -8   1       40.16       36.28      2.57 o 
   1  -8   1       24.52       29.54      1.94 o 
   2  -8   1       47.48       45.08      2.50 o 
  -8  -7   1       12.25       15.26      1.66 o 
  -7  -7   1       40.74       38.70      2.08 o 
  -6  -7   1       58.98       60.48      2.50 o 
  -5  -7   1      183.18      183.84     13.87 o 
  -4  -7   1        0.81        0.97      0.55 o 
  -3  -7   1      439.67      432.39     44.73 o 
  -2  -7   1       37.32       40.76      2.77 o 
  -1  -7   1      153.42      155.86      9.43 o 
   0  -7   1       45.92       48.20      2.77 o 
   1  -7   1       23.04       23.74      3.05 o 
   2  -7   1       48.67       49.66      2.50 o 
   3  -7   1       18.70       16.51      1.53 o 
  -9  -6   1       10.77        8.60      1.39 o 
  -8  -6   1      196.31      201.78     12.14 o 
  -7  -6   1        0.35        1.04      0.76 o 
  -6  -6   1      194.82      181.59      2.59 o 
  -5  -6   1      477.10      477.57     21.41 o 
  -4  -6   1        8.42        7.30      0.57 o 
  -3  -6   1      326.58      331.62     13.28 o 
  -2  -6   1      555.09      546.14     19.87 o 
  -1  -6   1       20.15       28.23      2.70 o 
   0  -6   1       57.66       52.92      1.66 o 
   1  -6   1       27.51       25.40      1.07 o 
   2  -6   1      128.35      128.31      3.47 o 
   3  -6   1      156.81      145.23      3.88 o 
   4  -6   1       17.61       17.62      1.66 o 
  -9  -5   1       46.62       46.47      2.50 o 
  -8  -5   1        1.53        1.88      1.11 o 
  -7  -5   1       18.27       18.02      1.53 o 
  -6  -5   1      499.19      483.66     10.20 o 
  -5  -5   1      299.62      298.07     12.62 o 
  -4  -5   1      618.36      605.86     22.29 o 
  -3  -5   1      398.57      390.54     15.02 o 
  -2  -5   1      777.40      784.38     41.36 o 
  -1  -5   1      121.22      133.39      6.72 o 
   0  -5   1       43.41       46.16      2.17 o 
   1  -5   1      192.63      197.38      8.24 o 
   2  -5   1      153.29      154.28      6.52 o 
   3  -5   1       60.89       60.92      4.30 o 
   4  -5   1       16.32       18.12      1.03 o 
   5  -5   1        7.49        8.33      0.97 o 
  -9  -4   1      114.93      120.95      3.88 o 
  -8  -4   1      628.49      630.57      7.91 o 
  -7  -4   1      161.56      163.62      6.87 o 
  -6  -4   1      105.70       99.20      3.11 o 
  -5  -4   1      121.46      133.49      5.90 o 
  -4  -4   1     1365.38     1407.48     41.16 o 
  -3  -4   1     2635.39     2781.70    101.25 o 
  -2  -4   1      718.05      724.62     27.37 o 
  -1  -4   1       33.38       30.92      1.57 o 
   0  -4   1       16.13       13.50      0.76 o 
   1  -4   1       63.05       56.48      2.43 o 
   2  -4   1      648.76      666.18     24.30 o 
   3  -4   1       19.38       17.34      0.88 o 
   4  -4   1      925.03      936.55     25.52 o 
   5  -4   1        7.62        6.43      0.78 o 
   6  -4   1       10.68       12.49      1.08 o 
  -9  -3   1       93.95      100.15      3.61 o 
  -8  -3   1       63.27       63.25      2.64 o 
  -7  -3   1      535.90      534.53      4.38 o 
  -6  -3   1       20.91       18.71      0.55 o 
  -5  -3   1      393.10      376.76      8.32 o 
  -4  -3   1      577.01      638.61     20.47 o 
  -3  -3   1       51.21       57.22      1.72 o 
  -2  -3   1       52.23       61.34      2.71 o 
  -1  -3   1     6434.38     6320.55    575.23 o 
   0  -3   1      295.85      304.92     13.59 o 
   1  -3   1      351.77      364.84     15.28 o 
   2  -3   1      365.70      367.24     10.80 o 
   3  -3   1        0.89        0.62      0.29 o 
   4  -3   1       55.57       66.32      1.62 o 
   5  -3   1      173.29      164.63      4.44 o 
   6  -3   1      295.42      307.61     12.00 o 
   7  -3   1       36.18       40.12      1.62 o 
  -9  -2   1       77.24       85.31      3.33 o 
  -8  -2   1       39.11       34.68      2.08 o 
  -7  -2   1        4.78        4.69      0.76 o 
  -6  -2   1      296.53      301.50      5.93 o 
  -5  -2   1      396.07      406.54     10.33 o 
  -4  -2   1       19.96       19.63      0.45 o 
  -3  -2   1        0.16        1.95      0.30 o 
  -2  -2   1        0.82        0.42      0.42 o 
  -1  -2   1    28931.31    23441.80     86.69 o 
   0  -2   1     2741.12     2764.55     85.71 o 
   1  -2   1      633.13      627.95     18.17 o 
   2  -2   1      192.51      162.12      5.14 o 
   3  -2   1      642.91      630.07     13.69 o 
   4  -2   1        3.87        7.42      0.69 o 
   5  -2   1       14.07        9.36      1.04 o 
   6  -2   1       90.35       91.98      5.48 o 
   7  -2   1       69.66       69.25      1.95 o 
  -9  -1   1        0.07       -0.55      0.97 o 
  -8  -1   1       92.03      101.53      3.33 o 
  -7  -1   1       71.67       74.96      1.73 o 
  -6  -1   1      193.77      176.21      4.29 o 
  -5  -1   1      189.15      188.28      8.61 o 
  -4  -1   1       91.29       89.30      2.36 o 
  -3  -1   1     1368.08     1244.48     21.57 o 
  -2  -1   1     2331.29     2172.54     45.50 o 
  -1  -1   1      199.63      225.47      5.64 o 
   0  -1   1      218.93      236.59      8.16 o 
   1  -1   1     1922.43     1803.91      7.63 o 
   2  -1   1      218.18      221.43      5.61 o 
   3  -1   1      833.79      855.42      5.96 o 
   4  -1   1      242.91      233.20      7.43 o 
   5  -1   1      963.93      948.76     39.95 o 
   6  -1   1      283.32      261.35      3.28 o 
   7  -1   1      127.14      122.89      6.38 o 
   8  -1   1       59.26       57.75      1.91 o 
  -8   0   1      198.06      202.24      4.85 o 
  -7   0   1      175.35      180.29      4.37 o 
  -6   0   1      189.89      177.05      2.49 o 
  -5   0   1      242.81      207.05      8.03 o 
  -4   0   1      734.79      730.30     17.10 o 
  -3   0   1     1474.23     1522.23     27.34 o 
  -2   0   1     2001.67     1861.59     40.05 o 
  -1   0   1       41.83       31.92      0.37 o 
   0   0   1      172.62      202.23      5.85 o 
   1   0   1     1546.04     1398.15     27.59 o 
   2   0   1      377.31      429.74      7.58 o 
   3   0   1     1464.89     1505.23     34.42 o 
   4   0   1     1131.59     1167.15     39.93 o 
   5   0   1        0.61        2.39      0.49 o 
   6   0   1      743.29      737.10      7.21 o 
   7   0   1      152.69      152.20      3.12 o 
   8   0   1       80.70       81.44      3.40 o 
  -8   1   1      123.11      138.02      4.16 o 
  -7   1   1      140.83      137.12      2.54 o 
  -6   1   1       29.64       25.71      1.12 o 
  -5   1   1       13.05       11.79      0.55 o 
  -4   1   1     2577.37     2748.49     96.54 o 
  -3   1   1       29.51       57.90      1.88 o 
  -2   1   1        3.98        8.16      0.46 o 
  -1   1   1       84.87       84.77      0.79 o 
   0   1   1        1.06        1.97      0.27 o 
   1   1   1      953.49      945.48     28.22 o 
   2   1   1     5344.82     4931.61    109.01 o 
   3   1   1      219.43      269.19      1.37 o 
   4   1   1      569.68      596.95     15.10 o 
   5   1   1        1.40        0.42      0.23 o 
   6   1   1        1.37        0.11      0.90 o 
   7   1   1       14.67       15.20      0.98 o 
   8   1   1       26.69       23.54      1.22 o 
   9   1   1       37.59       41.15      1.66 o 
  -7   2   1        2.66        0.97      0.59 o 
  -6   2   1       69.84       70.76      1.81 o 
  -5   2   1      171.28      158.78      2.40 o 
  -4   2   1       97.78      107.25      1.71 o 
  -3   2   1      717.93      777.04     14.29 o 
  -2   2   1      883.11      872.29     14.57 o 
  -1   2   1        2.32        1.59      0.18 o 
   0   2   1     1171.10     1158.97     22.22 o 
   1   2   1      363.17      376.83     12.97 o 
   2   2   1     1801.02     1675.39     80.02 o 
   3   2   1      589.81      572.72     19.61 o 
   4   2   1       19.31       13.45      0.82 o 
   5   2   1        7.86        4.67      0.56 o 
   6   2   1       10.10       12.36      2.50 o 
   7   2   1       63.47       60.21      1.62 o 
   8   2   1        2.10        2.36      0.69 o 
   9   2   1       35.61       34.71      1.52 o 
  -7   3   1       16.43       24.86      1.32 o 
  -6   3   1       88.49       78.54      2.01 o 
  -5   3   1       10.14        9.63      1.04 o 
  -4   3   1      449.65      417.93      6.64 o 
  -3   3   1      436.40      416.10      4.77 o 
  -2   3   1      809.79      991.29      9.56 o 
  -1   3   1      911.84      989.97     16.22 o 
   0   3   1      161.57      175.09      4.31 o 
   1   3   1      408.04      425.15     17.96 o 
   2   3   1       16.45       18.14      0.84 o 
   3   3   1     1024.89     1010.48     49.86 o 
   4   3   1       90.60       97.35      4.47 o 
   5   3   1      456.51      460.62     14.28 o 
   6   3   1       32.83       26.52      0.71 o 
   7   3   1       50.47       43.57      1.07 o 
   8   3   1      101.56       99.57      2.50 o 
   9   3   1       15.89       16.09      1.66 o 
  -6   4   1      111.36      135.14      7.00 o 
  -5   4   1      269.84      265.22      8.25 o 
  -4   4   1       63.23       74.45      2.64 o 
  -3   4   1       41.50       40.57      1.32 o 
  -2   4   1      382.92      410.17      9.52 o 
  -1   4   1       29.30       29.33      0.67 o 
   0   4   1        0.21        0.80      0.40 o 
   1   4   1        4.62        4.21      0.25 o 
   2   4   1       37.62       39.36      1.69 o 
   3   4   1        0.94        0.36      0.20 o 
   4   4   1       11.12       13.88      0.53 o 
   5   4   1     1356.83     1384.15     59.66 o 
   6   4   1      111.16      111.71      3.44 o 
   7   4   1      250.93      234.12      3.34 o 
   8   4   1       28.29       27.95      0.96 o 
   9   4   1      112.57      114.99      3.61 o 
  -5   5   1      177.27      158.13      4.16 o 
  -4   5   1      135.90      120.26      3.47 o 
  -3   5   1       12.26       13.08      0.66 o 
  -2   5   1      116.99      117.10      3.44 o 
  -1   5   1       67.96       72.54      2.45 o 
   0   5   1      262.48      291.82     11.86 o 
   1   5   1       43.01       34.30      1.17 o 
   2   5   1       54.50       55.04      1.60 o 
   3   5   1      266.48      251.21     10.24 o 
   4   5   1        5.26        3.30      0.37 o 
   5   5   1        0.07        1.53      0.32 o 
   6   5   1       73.34       70.85      3.69 o 
   7   5   1       16.40       18.73      1.11 o 
   8   5   1      213.44      202.88      2.40 o 
   9   5   1      186.32      192.94      4.58 o 
  -4   6   1       15.26       15.40      1.39 o 
  -3   6   1        0.22        0.97      0.69 o 
  -2   6   1      292.55      269.12     14.63 o 
  -1   6   1      213.55      191.79      5.96 o 
   0   6   1        5.90        7.73      1.53 o 
   1   6   1      182.42      173.77      7.84 o 
   2   6   1      113.91      120.82      7.14 o 
   3   6   1      302.08      306.92     22.82 o 
   4   6   1      290.47      289.12     23.93 o 
   5   6   1        4.24        6.02      0.69 o 
   6   6   1      470.49      482.17     19.07 o 
   7   6   1       34.89       35.92      1.32 o 
   8   6   1        6.36        5.55      1.11 o 
  -3   7   1       22.63       26.77      1.94 o 
  -2   7   1      318.82      310.85      5.69 o 
  -1   7   1      311.83      291.35     14.22 o 
   0   7   1       10.46        9.85      0.83 o 
   1   7   1       23.79       24.11      1.66 o 
   2   7   1      501.25      488.65     31.14 o 
   3   7   1       29.68       33.85      1.25 o 
   4   7   1      162.85      163.00     14.29 o 
   5   7   1       93.19       96.99      3.61 o 
   6   7   1        0.60        3.12      1.39 o 
   7   7   1      193.96      208.75     12.69 o 
   8   7   1       62.85       69.77      2.77 o 
  -2   8   1      222.27      216.25      5.27 o 
  -1   8   1       11.16       11.18      0.98 o 
   0   8   1       72.36       70.53      5.06 o 
   1   8   1       35.19       33.88      1.87 o 
   2   8   1        1.68        1.79      1.04 o 
   3   8   1      104.86      106.16      8.39 o 
   4   8   1        1.29        0.00      0.55 o 
   5   8   1       31.72       33.47      1.53 o 
   6   8   1      160.04      163.49      7.91 o 
   7   8   1        8.64       10.54      1.53 o 
   8   8   1       18.54       23.44      1.94 o 
   0   9   1        4.20        2.74      0.73 o 
   1   9   1        9.87        9.59      1.04 o 
   2   9   1      131.28      130.54      7.49 o 
   3   9   1        4.43        4.56      1.80 o 
   4   9   1       85.02       84.82      5.90 o 
   5   9   1       10.48       13.78      1.12 o 
   6   9   1        5.95        7.55      0.88 o 
   7   9   1       38.91       39.53      2.50 o 
  -6  -9   2       24.29       21.08      1.80 o 
  -5  -9   2        1.90        3.75      1.11 o 
  -4  -9   2       32.82       29.13      2.08 o 
  -3  -9   2      164.55      172.76     13.80 o 
  -2  -9   2       50.92       51.67      3.88 o 
  -1  -9   2       67.10       68.53      6.17 o 
   0  -9   2       50.72       53.96      2.77 o 
  -7  -8   2        0.53       -0.28      0.83 o 
  -6  -8   2       53.67       57.98      2.64 o 
  -5  -8   2       47.81       46.33      2.36 o 
  -4  -8   2      227.03      206.95      4.58 o 
  -3  -8   2        0.83        1.00      0.53 o 
  -2  -8   2       38.25       42.34      3.61 o 
  -1  -8   2      108.76      104.13      3.33 o 
   0  -8   2       11.63       13.29      0.98 o 
   1  -8   2      157.43      158.54      4.30 o 
   2  -8   2       65.16       65.75      3.05 o 
  -8  -7   2        0.69        0.00      0.83 o 
  -7  -7   2      228.66      215.41      4.85 o 
  -6  -7   2      291.78      277.42      5.27 o 
  -5  -7   2       54.36       55.76      2.36 o 
  -4  -7   2      190.71      190.41     12.83 o 
  -3  -7   2      575.62      550.90     34.68 o 
  -2  -7   2        0.09        6.04      4.23 o 
  -1  -7   2        2.97        5.09      0.69 o 
   0  -7   2       59.53       57.62      3.33 o 
   1  -7   2       11.06       10.26      1.25 o 
   2  -7   2       16.16       16.92      1.53 o 
   3  -7   2       90.60       88.63      3.33 o 
  -8  -6   2      167.43      182.62      7.84 o 
  -7  -6   2      136.83      139.31      2.98 o 
  -6  -6   2       23.68       25.43      1.12 o 
  -5  -6   2      196.40      180.01      2.53 o 
  -4  -6   2       53.36       64.92      3.27 o 
  -3  -6   2      548.94      549.65     18.43 o 
  -2  -6   2       13.16       16.30      0.90 o 
  -1  -6   2       57.76       49.47      2.20 o 
   0  -6   2       42.79       50.24      1.99 o 
   1  -6   2      120.70      122.18      6.44 o 
   2  -6   2        0.20        0.28      0.43 o 
   3  -6   2      216.72      228.45      8.25 o 
   4  -6   2       14.18       10.82      1.53 o 
  -9  -5   2       24.06       25.25      1.94 o 
  -8  -5   2      323.93      339.20      9.50 o 
  -7  -5   2        3.34        3.52      0.63 o 
  -6  -5   2      570.81      543.03      4.55 o 
  -5  -5   2       86.12       81.74      1.71 o 
  -4  -5   2        4.17        3.06      0.35 o 
  -3  -5   2        0.05        0.23      0.24 o 
  -2  -5   2     1699.34     1767.70     60.58 o 
  -1  -5   2       32.60       28.26      1.66 o 
   0  -5   2       18.56       18.17      1.18 o 
   1  -5   2       13.05        8.40      0.70 o 
   2  -5   2       27.15       28.21      2.70 o 
   3  -5   2       36.60       39.03      1.66 o 
   4  -5   2      183.28      193.01      4.02 o 
   5  -5   2      187.23      206.77     10.61 o 
  -9  -4   2       36.30       38.01      2.36 o 
  -8  -4   2        5.93        5.94      0.83 o 
  -7  -4   2       31.66       32.57      1.94 o 
  -6  -4   2        3.28        5.95      0.73 o 
  -5  -4   2       28.33       26.50      0.98 o 
  -4  -4   2        6.97        6.24      0.45 o 
  -3  -4   2      652.33      641.29     22.21 o 
  -2  -4   2     3344.02     3292.64     83.95 o 
  -1  -4   2     1522.09     1699.35     66.17 o 
   0  -4   2      248.60      284.69      6.23 o 
   1  -4   2       49.57       47.18      2.46 o 
   2  -4   2      668.95      651.45     28.00 o 
   3  -4   2        6.93        8.87      0.73 o 
   4  -4   2      127.33      120.91      7.28 o 
   5  -4   2        0.86        0.76      0.59 o 
   6  -4   2        5.21        5.07      0.97 o 
  -9  -3   2       27.00       30.38      2.08 o 
  -8  -3   2      139.46      136.91      3.88 o 
  -7  -3   2       76.10       73.75      4.79 o 
  -6  -3   2       66.90       69.62      1.62 o 
  -5  -3   2      210.48      189.82      3.34 o 
  -4  -3   2       42.38       34.49      1.33 o 
  -3  -3   2       25.79       26.58      0.57 o 
  -2  -3   2       11.69        8.40      0.34 o 
  -1  -3   2      293.06      272.51      8.64 o 
   0  -3   2        2.08        6.85      0.40 o 
   1  -3   2      171.99      173.53      7.62 o 
   2  -3   2        1.82        2.05      0.29 o 
   3  -3   2     2159.73     2114.94     27.67 o 
   4  -3   2      123.79      133.11      5.55 o 
   5  -3   2      713.01      673.62      9.09 o 
   6  -3   2      162.76      154.75      7.21 o 
   7  -3   2       23.53       24.28      1.37 o 
  -9  -2   2      106.35      118.18      3.88 o 
  -8  -2   2       28.60       31.63      1.94 o 
  -7  -2   2       46.22       48.01      2.84 o 
  -6  -2   2       79.10       71.47      2.46 o 
  -5  -2   2       18.17       17.04      0.59 o 
  -4  -2   2      183.64      163.35      3.91 o 
  -3  -2   2      285.22      259.15      5.18 o 
  -2  -2   2      298.12      328.57      5.85 o 
  -1  -2   2       18.13       19.11      0.40 o 
   0  -2   2     1182.78     1282.62     40.60 o 
   1  -2   2     1214.65     1182.38     42.31 o 
   2  -2   2     1815.35     1768.85     70.19 o 
   3  -2   2        9.69        7.04      0.59 o 
   4  -2   2        2.75        0.90      0.39 o 
   5  -2   2      598.49      629.05     28.30 o 
   6  -2   2        0.02       -0.11      0.43 o 
   7  -2   2      139.37      129.96      4.44 o 
  -8  -1   2      116.98      127.33      3.88 o 
  -7  -1   2        0.05       -0.42      0.69 o 
  -6  -1   2       22.64       19.09      0.68 o 
  -5  -1   2      905.22      939.77     17.92 o 
  -4  -1   2      369.06      415.53     18.03 o 
  -3  -1   2       46.23       43.60      0.87 o 
  -2  -1   2        5.44        3.22      0.27 o 
  -1  -1   2        2.99        7.15      0.39 o 
   0  -1   2     3305.46     3251.56    106.54 o 
   1  -1   2      314.65      324.49      7.53 o 
   2  -1   2      409.87      458.44     30.59 o 
   3  -1   2      670.46      748.61      7.00 o 
   4  -1   2       43.33       57.04      1.32 o 
   5  -1   2        4.94        9.94      0.78 o 
   6  -1   2      170.57      175.33      3.88 o 
   7  -1   2       10.01        9.36      1.39 o 
   8  -1   2       35.39       37.04      1.57 o 
  -8   0   2       11.67       10.54      1.39 o 
  -7   0   2      132.29      135.38      3.61 o 
  -6   0   2       87.31       94.85      1.86 o 
  -5   0   2       10.73        8.00      0.67 o 
  -4   0   2     1986.55     1988.80     59.63 o 
  -3   0   2     1450.00     1449.21     26.90 o 
  -2   0   2     1266.06     1262.87     28.10 o 
  -1   0   2     1844.18     1785.32      7.63 o 
   0   0   2       34.43       29.62      0.37 o 
   1   0   2     1539.22     1524.84     21.99 o 
   2   0   2        4.38        5.02      0.32 o 
   3   0   2      513.91      520.99      4.58 o 
   4   0   2       12.93       10.00      0.59 o 
   5   0   2      525.15      547.98     21.01 o 
   6   0   2      201.68      202.90      7.00 o 
   7   0   2       19.83       18.14      1.39 o 
   8   0   2        6.74        6.32      0.88 o 
  -8   1   2        9.87       12.90      1.53 o 
  -7   1   2       14.02       11.07      0.83 o 
  -6   1   2      355.55      349.79      3.61 o 
  -5   1   2      850.76      857.61     22.03 o 
  -4   1   2       61.58       75.48      2.26 o 
  -3   1   2        0.50        5.89      0.37 o 
  -2   1   2      593.68      619.79     11.98 o 
  -1   1   2     1262.85     1225.42     24.01 o 
   0   1   2     4202.20     4001.56     39.90 o 
   1   1   2       46.07       43.28      1.67 o 
   2   1   2     1214.67     1206.15     33.00 o 
   3   1   2      425.11      433.64     11.25 o 
   4   1   2     1348.33     1421.09     11.39 o 
   5   1   2       79.19       65.05      1.60 o 
   6   1   2      237.33      203.23      7.91 o 
   7   1   2        1.51        1.94      0.59 o 
   8   1   2        0.08        1.39      0.83 o 
   9   1   2        2.43        4.26      1.32 o 
  -7   2   2      252.92      284.46      3.77 o 
  -6   2   2       42.19       42.81      1.42 o 
  -5   2   2        3.39        3.26      0.83 o 
  -4   2   2       88.10       82.98      3.34 o 
  -3   2   2      739.34      754.31     16.97 o 
  -2   2   2        1.71        9.49      6.13 o 
  -1   2   2        0.52        1.71      0.20 o 
   0   2   2       16.39       15.19      0.32 o 
   1   2   2      133.89      126.75      2.39 o 
   2   2   2       62.72       44.79      0.83 o 
   3   2   2      666.85      659.65     19.66 o 
   4   2   2      584.70      660.45     27.25 o 
   5   2   2      327.23      307.26      3.43 o 
   6   2   2      121.26      112.38      2.61 o 
   7   2   2      446.05      409.91     13.59 o 
   8   2   2       95.06       90.57      2.11 o 
   9   2   2      131.32      125.95      2.70 o 
  -7   3   2       10.07       11.59      1.03 o 
  -6   3   2      198.66      196.97      6.45 o 
  -5   3   2      179.77      153.18      2.64 o 
  -4   3   2        5.35        6.54      0.63 o 
  -3   3   2        1.76        1.40      0.29 o 
  -2   3   2      115.92      130.27      1.54 o 
  -1   3   2       86.03       86.87      1.79 o 
   0   3   2      221.66      197.64      1.89 o 
   1   3   2      170.78      193.58     10.75 o 
   2   3   2       24.58       26.08      1.01 o 
   3   3   2      258.11      261.68     11.69 o 
   4   3   2       64.73       80.53      2.08 o 
   5   3   2      126.21      116.02      4.53 o 
   6   3   2       81.84       66.16      1.72 o 
   7   3   2      137.82      128.09      1.84 o 
   8   3   2      142.37      143.11      2.60 o 
   9   3   2      519.39      529.34     20.25 o 
  -6   4   2       43.76       36.57      1.47 o 
  -5   4   2       11.31       10.00      0.88 o 
  -4   4   2        9.03        8.63      0.61 o 
  -3   4   2      352.28      343.18      5.33 o 
  -2   4   2      170.55      170.81      3.74 o 
  -1   4   2       42.67       44.11      2.42 o 
   0   4   2        9.79        6.44      0.32 o 
   1   4   2      124.94      143.08     10.54 o 
   2   4   2      377.74      423.02     32.46 o 
   3   4   2       19.18       19.16      0.65 o 
   4   4   2      196.01      205.80      8.75 o 
   5   4   2       68.40       67.46      2.50 o 
   6   4   2       22.72       20.63      0.74 o 
   7   4   2      268.47      250.60      7.80 o 
   8   4   2        9.71        9.98      0.69 o 
   9   4   2        8.69       12.81      3.33 o 
  -5   5   2       17.34       16.09      1.53 o 
  -4   5   2       65.67       67.00      2.64 o 
  -3   5   2      274.74      258.29      6.10 o 
  -2   5   2      319.79      273.83     15.19 o 
  -1   5   2        2.62        5.84      0.59 o 
   0   5   2      180.89      167.59      7.84 o 
   1   5   2      521.10      485.88     26.56 o 
   2   5   2       37.90       40.28      2.77 o 
   3   5   2      128.53      132.66      4.92 o 
   4   5   2        7.82        6.51      0.40 o 
   5   5   2       35.02       31.66      0.92 o 
   6   5   2      635.27      662.82     23.85 o 
   7   5   2       19.42       19.43      1.08 o 
   8   5   2       24.95       23.97      0.93 o 
   9   5   2       26.66       24.77      1.45 o 
  -4   6   2        9.59       12.90      1.39 o 
  -3   6   2      491.96      454.97      6.80 o 
  -2   6   2      120.58      109.36      2.15 o 
  -1   6   2      149.13      140.15      4.30 o 
   0   6   2        4.52        2.92      0.55 o 
   1   6   2       44.46       47.19      3.88 o 
   2   6   2      338.86      328.15     18.73 o 
   3   6   2        2.04        3.33      0.56 o 
   4   6   2      341.19      333.03     22.05 o 
   5   6   2      567.53      564.61     41.40 o 
   6   6   2        4.41        3.00      0.63 o 
   7   6   2      187.96      197.03      8.18 o 
   8   6   2       12.13       11.65      1.39 o 
  -3   7   2        3.89        3.47      0.97 o 
  -2   7   2       21.27       19.45      1.12 o 
  -1   7   2       68.16       61.23      1.87 o 
   0   7   2       88.53       89.56      2.77 o 
   1   7   2      178.75      169.11      4.37 o 
   2   7   2      165.62      169.93      9.02 o 
   3   7   2      490.19      484.44     24.34 o 
   4   7   2        0.33       -0.35      0.69 o 
   5   7   2       77.91       76.51      9.29 o 
   6   7   2      219.43      224.78     11.10 o 
   7   7   2       14.72       14.25      1.04 o 
   8   7   2        7.11        7.75      0.88 o 
  -2   8   2      126.21      123.87      4.02 o 
  -1   8   2        1.71        1.11      0.69 o 
   0   8   2        4.71        5.09      0.90 o 
   1   8   2       49.78       53.75      4.65 o 
   2   8   2       73.98       75.89      4.72 o 
   3   8   2       24.35       26.21      1.32 o 
   4   8   2      195.41      201.42     23.37 o 
   5   8   2       33.60       32.75      3.40 o 
   6   8   2        9.45        8.62      0.88 o 
   7   8   2        0.01       -0.28      0.59 o 
   8   8   2       47.46       48.27      2.50 o 
   0   9   2       73.31       73.85      3.81 o 
   1   9   2        8.44        8.95      0.98 o 
   2   9   2       86.36       88.69      8.32 o 
   3   9   2        2.19        1.08      1.32 o 
   4   9   2        8.70        9.05      0.98 o 
   5   9   2       21.93       21.71      1.73 o 
   6   9   2        5.97        6.69      1.39 o 
   7   9   2       53.82       58.97      4.16 o 
  -5  -9   3        0.02        1.39      0.97 o 
  -4  -9   3      382.07      332.21      6.24 o 
  -3  -9   3        0.31       -0.28      0.83 o 
  -2  -9   3      190.37      209.45     15.95 o 
  -1  -9   3       18.25       19.23      1.18 o 
  -7  -8   3       26.39       31.35      2.22 o 
  -6  -8   3       48.65       49.80      2.64 o 
  -5  -8   3       13.03       12.62      1.53 o 
  -4  -8   3       66.44       56.32      2.64 o 
  -3  -8   3       47.44       43.42      2.22 o 
  -2  -8   3       37.39       40.55      2.15 o 
  -1  -8   3       61.57       68.45      2.08 o 
   0  -8   3       66.19       69.22      2.77 o 
   1  -8   3       35.37       37.87      2.22 o 
  -8  -7   3       10.49       14.67      2.91 o 
  -7  -7   3      121.60      130.66      2.64 o 
  -6  -7   3       18.29       17.15      1.04 o 
  -5  -7   3      122.74      120.19      2.98 o 
  -4  -7   3       75.98       68.58      1.70 o 
  -3  -7   3      600.01      611.06     39.67 o 
  -2  -7   3        3.76        5.44      0.69 o 
  -1  -7   3       10.98       14.92      1.46 o 
   0  -7   3       68.29       64.32      2.22 o 
   1  -7   3       19.45       18.45      1.53 o 
   2  -7   3       26.67       28.71      1.94 o 
   3  -7   3      137.49      144.81      4.30 o 
  -8  -6   3        1.10        0.11      1.32 o 
  -7  -6   3       40.27       40.81      1.52 o 
  -6  -6   3       51.85       58.06      1.66 o 
  -5  -6   3        1.05        1.45      0.53 o 
  -4  -6   3      178.62      176.45      2.53 o 
  -3  -6   3      628.52      622.56     22.63 o 
  -2  -6   3      456.32      455.63     25.85 o 
  -1  -6   3        4.42        6.42      0.53 o 
   0  -6   3      132.92      125.63      6.03 o 
   1  -6   3      235.67      238.97     12.79 o 
   2  -6   3      163.57      179.14      6.45 o 
   3  -6   3       26.73       27.45      2.29 o 
   4  -6   3       29.37       26.20      1.80 o 
  -8  -5   3      128.26      137.41      5.48 o 
  -7  -5   3       31.40       32.87      1.46 o 
  -6  -5   3      132.97      129.07      6.94 o 
  -5  -5   3       95.67       93.11      1.86 o 
  -4  -5   3       35.01       30.57      1.25 o 
  -3  -5   3       46.13       52.17      1.47 o 
  -2  -5   3      780.96      769.41     24.49 o 
  -1  -5   3       56.00       56.03      1.96 o 
   0  -5   3       45.53       36.39      1.98 o 
   1  -5   3       53.68       59.71      2.57 o 
   2  -5   3      924.27      986.09     41.68 o 
   3  -5   3        2.68        1.23      1.32 o 
   4  -5   3      558.19      591.58     29.34 o 
   5  -5   3        0.02       -0.15      0.63 o 
  -9  -4   3        9.13        9.57      1.53 o 
  -8  -4   3        0.11       -0.21      0.90 o 
  -7  -4   3      101.87      106.24      3.47 o 
  -6  -4   3       21.56       20.41      1.03 o 
  -5  -4   3        8.18        6.59      0.69 o 
  -4  -4   3       77.22       71.19      1.52 o 
  -3  -4   3       12.77       15.14      0.79 o 
  -2  -4   3      213.87      212.68      7.95 o 
  -1  -4   3      435.28      496.64     13.58 o 
   0  -4   3      955.41      952.33     25.20 o 
   1  -4   3      969.80      950.06     32.98 o 
   2  -4   3      704.50      701.78     19.24 o 
   3  -4   3        0.44        1.51      0.90 o 
   4  -4   3      397.78      425.12     16.92 o 
   5  -4   3       78.83       80.86      2.29 o 
   6  -4   3      202.08      207.73     12.90 o 
  -9  -3   3       71.16       75.74      3.19 o 
  -8  -3   3       15.49       16.35      1.39 o 
  -7  -3   3       14.39       15.04      0.93 o 
  -6  -3   3      119.82      130.48      7.56 o 
  -5  -3   3      543.55      527.36     14.43 o 
  -4  -3   3      144.96      131.44      1.91 o 
  -3  -3   3       57.93       73.22      2.48 o 
  -2  -3   3      643.89      652.12     19.56 o 
  -1  -3   3     1972.87     1996.34     42.85 o 
   0  -3   3      391.57      452.38     19.28 o 
   1  -3   3      163.12      160.54      3.05 o 
   2  -3   3      233.52      261.95      4.82 o 
   3  -3   3        7.57        8.42      0.67 o 
   4  -3   3      364.57      343.75     17.75 o 
   5  -3   3       91.93       93.95      2.11 o 
   6  -3   3       17.10       16.96      1.12 o 
   7  -3   3      186.59      196.74      6.94 o 
  -9  -2   3        5.74        6.10      1.39 o 
  -8  -2   3       34.89       34.95      2.22 o 
  -7  -2   3       12.82       12.72      0.93 o 
  -6  -2   3       79.31       76.36      4.30 o 
  -5  -2   3      846.32      849.13     36.90 o 
  -4  -2   3        5.19        9.76      0.40 o 
  -3  -2   3     1189.47     1104.25     19.13 o 
  -2  -2   3        1.27        3.16      0.27 o 
  -1  -2   3     3622.57     3371.82      8.44 o 
   0  -2   3        4.96        1.96      0.24 o 
   1  -2   3       52.13       59.35      2.42 o 
   2  -2   3       54.58       56.84      1.31 o 
   3  -2   3       13.12       12.84      0.97 o 
   4  -2   3      139.21      152.20      2.30 o 
   5  -2   3      702.76      728.87     33.91 o 
   6  -2   3       42.03       37.41      1.47 o 
   7  -2   3       79.68       81.28      4.79 o 
  -8  -1   3        1.02        2.50      1.11 o 
  -7  -1   3      229.06      224.29      4.72 o 
  -6  -1   3      258.67      266.68      6.03 o 
  -5  -1   3       21.71       16.97      0.74 o 
  -4  -1   3        0.10        2.32      0.30 o 
  -3  -1   3        0.68        6.69      0.34 o 
  -2  -1   3      780.71      741.52      6.31 o 
  -1  -1   3     1147.36     1099.75      7.11 o 
   0  -1   3       84.09       82.13      2.19 o 
   1  -1   3     1266.80     1227.43     40.34 o 
   2  -1   3       25.53       21.02      0.36 o 
   3  -1   3     1418.49     1475.78     70.53 o 
   4  -1   3      169.58      160.02      5.69 o 
   5  -1   3      730.12      689.79     22.61 o 
   6  -1   3      248.85      243.17      3.28 o 
   7  -1   3        0.34       -0.21      0.59 o 
   8  -1   3        1.56        0.54      1.04 o 
  -8   0   3      187.55      216.66      5.13 o 
  -7   0   3        3.58        4.58      1.11 o 
  -6   0   3       39.26       44.67      4.16 o 
  -5   0   3       96.32      100.45      1.86 o 
  -4   0   3      758.91      740.66     13.92 o 
  -3   0   3       22.82       12.04      0.60 o 
  -2   0   3       86.23       94.54      1.00 o 
  -1   0   3      385.80      365.32      7.94 o 
   0   0   3     1508.22     1470.87     40.57 o 
   1   0   3      833.56      755.63     22.06 o 
   2   0   3     2583.17     2534.62     64.18 o 
   3   0   3      301.33      352.32      3.88 o 
   4   0   3      172.96      188.11     10.82 o 
   5   0   3        0.67        2.42      0.49 o 
   6   0   3      230.57      199.28      4.99 o 
   7   0   3       14.54       13.30      1.25 o 
   8   0   3       35.93       34.65      1.53 o 
  -8   1   3      173.83      168.67      4.58 o 
  -7   1   3       99.63      105.83      3.33 o 
  -6   1   3      167.58      156.05      4.23 o 
  -5   1   3       27.96       28.63      0.86 o 
  -4   1   3        0.08        1.09      0.45 o 
  -3   1   3      526.00      539.92      7.99 o 
  -2   1   3     1361.76     1378.62     15.50 o 
  -1   1   3     1194.50     1275.22     17.34 o 
   0   1   3      726.11      683.83      9.52 o 
   1   1   3      196.31      178.50      2.25 o 
   2   1   3      400.33      421.60      4.69 o 
   3   1   3      508.39      537.29     23.79 o 
   4   1   3       24.98       36.32      0.58 o 
   5   1   3       33.30       31.72      2.29 o 
   6   1   3       30.58       30.03      1.18 o 
   7   1   3      344.07      351.66     12.14 o 
   8   1   3      866.33      878.41      9.57 o 
   9   1   3       39.60       39.37      1.71 o 
  -7   2   3      155.66      155.77      4.16 o 
  -6   2   3        0.53        1.11      0.97 o 
  -5   2   3       39.66       40.40      1.01 o 
  -4   2   3      917.49      931.45     13.40 o 
  -3   2   3      192.32      202.98      4.39 o 
  -2   2   3        7.76        3.00      0.29 o 
  -1   2   3        3.41        1.11      0.20 o 
   0   2   3      264.30      285.92      1.53 o 
   1   2   3      483.45      515.01     18.67 o 
   2   2   3      102.26      129.00      3.69 o 
   3   2   3       23.32       29.58      1.81 o 
   4   2   3        1.46        2.34      0.29 o 
   5   2   3        4.34        5.74      0.39 o 
   6   2   3      546.04      536.14     10.34 o 
   7   2   3       71.05       79.98      2.36 o 
   8   2   3       51.39       50.81      2.29 o 
   9   2   3       66.50       63.65      2.01 o 
  -7   3   3        0.68        0.42      0.97 o 
  -6   3   3       18.01       18.38      2.15 o 
  -5   3   3       85.59       88.87      1.91 o 
  -4   3   3       24.94       31.05      0.91 o 
  -3   3   3      248.55      242.99      4.34 o 
  -2   3   3       64.43       77.51      1.09 o 
  -1   3   3      121.18      100.26      1.93 o 
   0   3   3       83.20       73.66      1.14 o 
   1   3   3      512.32      524.43     14.63 o 
   2   3   3       37.54       38.00      1.02 o 
   3   3   3      396.77      432.08     10.92 o 
   4   3   3      306.69      293.38      9.41 o 
   5   3   3     1223.00     1322.22     30.97 o 
   6   3   3      250.90      229.59      6.41 o 
   7   3   3       72.33       63.31      1.52 o 
   8   3   3        0.57        0.42      0.49 o 
   9   3   3      402.48      410.62      8.11 o 
  -6   4   3        5.63        4.71      0.77 o 
  -5   4   3       20.94       25.40      1.18 o 
  -4   4   3      270.10      250.17      6.79 o 
  -3   4   3       26.03       21.39      1.02 o 
  -2   4   3        6.36        3.67      0.38 o 
  -1   4   3      116.83      120.91      1.72 o 
   0   4   3       20.09       18.39      0.78 o 
   1   4   3       72.91       57.24      4.79 o 
   2   4   3      558.13      622.74     21.22 o 
   3   4   3      478.15      477.71     11.64 o 
   4   4   3       82.64       80.46      2.68 o 
   5   4   3      673.24      662.79     30.22 o 
   6   4   3       76.19       75.54      3.19 o 
   7   4   3      245.74      226.61      3.06 o 
   8   4   3       52.68       49.13      1.28 o 
   9   4   3       19.23       18.87      1.18 o 
  -5   5   3        0.24        0.00      0.69 o 
  -4   5   3       20.18       16.37      1.39 o 
  -3   5   3        1.26        1.53      0.59 o 
  -2   5   3       71.74       62.63      1.80 o 
  -1   5   3       97.75       89.46      2.43 o 
   0   5   3      114.25      116.21      2.15 o 
   1   5   3      507.84      520.36     34.19 o 
   2   5   3      156.58      149.44      6.45 o 
   3   5   3      224.00      262.12     16.30 o 
   4   5   3      238.40      244.05     19.56 o 
   5   5   3      191.31      190.18      7.72 o 
   6   5   3       94.74       98.74      4.77 o 
   7   5   3        4.94        5.52      0.67 o 
   8   5   3       75.54       78.02      1.60 o 
   9   5   3      100.82      106.91      2.00 o 
  -4   6   3      127.80      117.21      3.61 o 
  -3   6   3      143.72      137.06      2.54 o 
  -2   6   3        1.97        0.87      1.11 o 
  -1   6   3      115.67      110.25      5.34 o 
   0   6   3       40.42       39.98      1.28 o 
   1   6   3       39.80       38.20      1.39 o 
   2   6   3      161.91      154.37      9.50 o 
   3   6   3      642.35      624.33     50.21 o 
   4   6   3       76.69       65.70      5.13 o 
   5   6   3       34.44       32.06      2.22 o 
   6   6   3        5.65        7.04      0.73 o 
   7   6   3       48.92       49.82      1.52 o 
   8   6   3      109.46      122.62      3.61 o 
   9   6   3        0.55        2.15      0.78 o 
  -3   7   3        7.21        7.49      1.25 o 
  -2   7   3      657.06      646.90     11.93 o 
  -1   7   3       11.39       11.77      0.98 o 
   0   7   3       76.81       67.39      3.19 o 
   1   7   3      354.53      338.81     16.23 o 
   2   7   3       33.73       35.17      1.32 o 
   3   7   3        4.41        3.19      0.63 o 
   4   7   3       18.21       16.07      1.73 o 
   5   7   3       16.15       14.73      0.93 o 
   6   7   3      163.53      172.86     14.63 o 
   7   7   3       17.94       18.79      1.60 o 
   8   7   3       16.32       16.09      1.53 o 
  -2   8   3       46.50       47.85      2.50 o 
  -1   8   3      109.53      103.61      2.64 o 
   0   8   3       10.52        9.63      0.93 o 
   1   8   3        2.27        0.94      0.63 o 
   2   8   3      389.38      372.88     22.05 o 
   3   8   3       13.53       14.09      2.22 o 
   4   8   3      331.84      329.42     22.05 o 
   5   8   3       12.28       10.55      0.98 o 
   6   8   3       11.12       12.09      0.98 o 
   7   8   3      150.29      165.31      4.16 o 
   0   9   3       25.38       23.84      1.66 o 
   1   9   3       88.44       88.37      7.49 o 
   2   9   3       46.89       48.93      4.23 o 
   3   9   3        7.18        7.08      0.93 o 
   4   9   3       20.10       18.60      1.18 o 
   5   9   3      125.67      131.37      8.88 o 
   6   9   3        0.98        0.12      1.18 o 
  -4  -9   4      438.74      414.74      7.07 o 
  -3  -9   4       25.66       21.78      1.80 o 
  -2  -9   4        7.31        9.02      1.39 o 
  -6  -8   4      168.72      163.54      4.58 o 
  -5  -8   4       40.76       39.81      2.22 o 
  -4  -8   4       80.37       69.49      2.91 o 
  -3  -8   4      548.49      525.29      7.35 o 
  -2  -8   4        8.22        9.29      1.25 o 
  -1  -8   4       93.78       91.09      7.77 o 
   0  -8   4      223.32      237.89      4.99 o 
   1  -8   4      107.04      116.65      3.75 o 
  -7  -7   4      108.38      117.36      4.51 o 
  -6  -7   4        7.10        7.75      0.83 o 
  -5  -7   4       39.35       40.42      1.42 o 
  -4  -7   4        0.93        0.42      0.49 o 
  -3  -7   4      157.17      147.22      2.43 o 
  -2  -7   4       32.40       32.10      1.16 o 
  -1  -7   4       32.68       31.75      2.36 o 
   0  -7   4      264.69      277.76     20.95 o 
   1  -7   4      116.48      127.33      3.61 o 
   2  -7   4       25.28       25.38      1.94 o 
   3  -7   4      385.24      410.02      7.21 o 
  -8  -6   4       77.36       79.63      3.75 o 
  -7  -6   4        0.10       -0.42      0.59 o 
  -6  -6   4        0.92        1.39      0.59 o 
  -5  -6   4       16.16       17.52      0.98 o 
  -4  -6   4      115.15      121.07      2.19 o 
  -3  -6   4       99.94      102.53      1.95 o 
  -2  -6   4      205.70      215.43      7.16 o 
  -1  -6   4      173.71      173.99      7.15 o 
   0  -6   4       45.13       39.12      2.45 o 
   1  -6   4      471.64      528.43     25.87 o 
   2  -6   4       45.25       47.82      2.22 o 
   3  -6   4        9.46        9.77      1.60 o 
   4  -6   4       21.74       20.61      1.73 o 
  -8  -5   4        1.55        2.01      0.69 o 
  -7  -5   4       78.16       83.26      2.11 o 
  -6  -5   4      194.96      179.78      2.84 o 
  -5  -5   4       22.76       23.58      1.08 o 
  -4  -5   4        9.81       11.44      0.78 o 
  -3  -5   4      157.69      148.81      2.21 o 
  -2  -5   4       45.74       39.71      1.48 o 
  -1  -5   4       83.75       92.80      2.16 o 
   0  -5   4       59.48       55.45      2.23 o 
   1  -5   4        0.51        0.37      0.32 o 
   2  -5   4       98.48      103.07      3.88 o 
   3  -5   4      269.71      277.43      9.92 o 
   4  -5   4        4.34        3.93      0.78 o 
   5  -5   4       12.37       13.62      1.53 o 
  -8  -4   4       17.20       18.74      1.18 o 
  -7  -4   4      129.13      130.64      3.88 o 
  -6  -4   4      324.69      337.08      4.23 o 
  -5  -4   4       29.59       26.98      1.08 o 
  -4  -4   4      342.21      329.85      4.79 o 
  -3  -4   4       38.89       36.07      1.08 o 
  -2  -4   4     1566.19     1560.74     37.82 o 
  -1  -4   4       13.20       19.14      0.61 o 
   0  -4   4       31.12       29.67      1.01 o 
   1  -4   4       55.95       60.08      1.70 o 
   2  -4   4       64.29       61.15      2.64 o 
   3  -4   4       19.94       22.75      1.80 o 
   4  -4   4      403.89      427.35     30.38 o 
   5  -4   4        0.07        0.49      0.59 o 
   6  -4   4      208.41      217.69     11.03 o 
  -8  -3   4      101.07      104.14      5.06 o 
  -7  -3   4        3.59        2.86      0.63 o 
  -6  -3   4       75.45       72.16      1.77 o 
  -5  -3   4       27.82       28.11      1.53 o 
  -4  -3   4      119.55      100.10      1.77 o 
  -3  -3   4      440.95      409.47     13.04 o 
  -2  -3   4        0.57        1.70      0.47 o 
  -1  -3   4       68.22       58.53      1.31 o 
   0  -3   4     1456.83     1492.48     43.67 o 
   1  -3   4      602.84      663.51     22.54 o 
   2  -3   4     1577.50     1588.88     38.34 o 
   3  -3   4      117.85      109.31      1.96 o 
   4  -3   4     1212.49     1191.91     33.36 o 
   5  -3   4      137.92      129.29      4.44 o 
   6  -3   4        2.78        2.94      0.78 o 
  -8  -2   4       17.05       18.59      1.66 o 
  -7  -2   4        0.03        0.18      0.53 o 
  -6  -2   4        0.97        0.90      0.76 o 
  -5  -2   4      265.68      254.90      8.67 o 
  -4  -2   4       38.93       39.90      1.12 o 
  -3  -2   4      289.20      255.73      2.55 o 
  -2  -2   4      775.96      717.62     10.33 o 
  -1  -2   4       70.70       63.49      0.81 o 
   0  -2   4      359.59      362.31      8.21 o 
   1  -2   4     1210.99     1206.73     22.19 o 
   2  -2   4       30.72       35.41      1.36 o 
   3  -2   4      940.50      952.17     38.08 o 
   4  -2   4       93.97       88.93      4.51 o 
   5  -2   4      156.52      138.00      6.59 o 
   6  -2   4      142.84      144.17      2.77 o 
   7  -2   4       10.30       11.00      1.08 o 
  -8  -1   4        0.11       -1.11      0.97 o 
  -7  -1   4       68.56       72.07      4.58 o 
  -6  -1   4        0.89        0.39      0.90 o 
  -5  -1   4       48.93       41.69      1.25 o 
  -4  -1   4      973.78      992.62      5.34 o 
  -3  -1   4      394.71      407.53      3.19 o 
  -2  -1   4      212.05      250.82      6.52 o 
  -1  -1   4      403.98      354.89      9.33 o 
   0  -1   4       27.08       34.59      0.93 o 
   1  -1   4     1224.73     1301.08     33.81 o 
   2  -1   4      408.67      513.83     13.36 o 
   3  -1   4      140.15      166.57      4.23 o 
   4  -1   4       29.18       29.03      2.43 o 
   5  -1   4        0.37        0.15      0.43 o 
   6  -1   4      122.79      125.97      6.10 o 
   7  -1   4      545.32      555.83     24.55 o 
   8  -1   4       66.91       65.10      2.11 o 
  -8   0   4       72.59       77.54      3.19 o 
  -7   0   4       18.30       20.39      1.80 o 
  -6   0   4      223.44      240.10      9.57 o 
  -5   0   4      851.48      848.78     46.05 o 
  -4   0   4       25.86       33.08      0.71 o 
  -3   0   4      156.38      128.13      1.40 o 
  -2   0   4        1.71        3.54      0.31 o 
  -1   0   4        9.75        6.31      0.41 o 
   0   0   4      125.07      122.30      3.15 o 
   1   0   4        0.17        1.47      0.18 o 
   2   0   4      562.94      586.29     25.81 o 
   3   0   4       29.30       29.12      0.50 o 
   4   0   4        0.06        0.08      0.33 o 
   5   0   4      121.08      135.77      6.87 o 
   6   0   4      108.26      134.98      7.14 o 
   7   0   4       60.02       61.43      1.86 o 
   8   0   4       17.23       16.72      1.18 o 
  -7   1   4      252.06      248.01      5.27 o 
  -6   1   4       17.44       19.49      1.60 o 
  -5   1   4       70.86       64.16      1.95 o 
  -4   1   4      568.05      568.65     14.24 o 
  -3   1   4       39.45       38.14      0.77 o 
  -2   1   4       10.62       28.72      0.59 o 
  -1   1   4      902.21      985.22      9.78 o 
   0   1   4      113.03      105.82      2.62 o 
   1   1   4       49.06       41.12      0.64 o 
   2   1   4       99.72      124.13      3.33 o 
   3   1   4       25.06       23.94      0.67 o 
   4   1   4      769.98      879.45      9.75 o 
   5   1   4      197.69      191.74      3.41 o 
   6   1   4        0.32        0.02      0.49 o 
   7   1   4       61.51       46.36      2.77 o 
   8   1   4      221.81      222.53      7.42 o 
  -7   2   4       10.80       13.18      1.53 o 
  -6   2   4      212.00      220.41      4.58 o 
  -5   2   4      165.30      153.65      3.23 o 
  -4   2   4        1.36        0.65      0.34 o 
  -3   2   4       22.52       22.43      0.69 o 
  -2   2   4       42.15       35.75      0.74 o 
  -1   2   4      339.09      346.79      5.16 o 
   0   2   4      154.06      138.21      3.05 o 
   1   2   4      755.37      879.53      4.32 o 
   2   2   4      337.02      294.58      6.01 o 
   3   2   4        4.85        6.18      0.34 o 
   4   2   4     1439.75     1472.90     48.17 o 
   5   2   4       14.24       14.72      0.66 o 
   6   2   4      255.85      241.46      6.37 o 
   7   2   4      101.95       92.41      2.06 o 
   8   2   4       10.38       10.63      0.98 o 
   9   2   4        5.50        6.30      1.11 o 
  -6   3   4       19.30       19.56      1.66 o 
  -5   3   4      257.69      225.23      2.93 o 
  -4   3   4      113.27      119.52      2.56 o 
  -3   3   4      146.03      138.92      3.15 o 
  -2   3   4       41.92       45.60      1.27 o 
  -1   3   4       46.48       62.98      0.92 o 
   0   3   4     1445.30     1491.74     29.64 o 
   1   3   4      361.78      430.82      6.47 o 
   2   3   4     1536.60     1690.29     38.84 o 
   3   3   4      235.76      236.86      4.43 o 
   4   3   4       24.10       23.98      0.75 o 
   5   3   4      262.70      263.67     10.24 o 
   6   3   4       40.13       36.55      1.16 o 
   7   3   4       29.35       27.98      0.99 o 
   8   3   4      265.61      274.09      9.78 o 
   9   3   4       20.58       18.59      1.18 o 
  -5   4   4      107.01      105.56      3.19 o 
  -4   4   4       50.83       52.94      1.52 o 
  -3   4   4      165.99      155.61      3.41 o 
  -2   4   4      264.44      235.58      3.09 o 
  -1   4   4       73.38       81.39      1.63 o 
   0   4   4      208.53      209.16      5.06 o 
   1   4   4        0.73        3.27      0.49 o 
   2   4   4      591.52      614.56     32.67 o 
   3   4   4       25.21       30.00      0.92 o 
   4   4   4       18.27       17.84      0.59 o 
   5   4   4      103.22      105.42      3.69 o 
   6   4   4      342.10      337.41     13.80 o 
   7   4   4      100.39      101.56      1.70 o 
   8   4   4      114.62      103.52      1.89 o 
   9   4   4       70.45       74.64      2.11 o 
  -5   5   4       11.77       12.48      1.39 o 
  -4   5   4        3.54        6.76      1.53 o 
  -3   5   4     1136.17     1078.51     68.87 o 
  -2   5   4      339.71      331.20      7.63 o 
  -1   5   4        2.76        1.46      0.49 o 
   0   5   4       98.25       90.63      4.16 o 
   1   5   4      361.11      382.15     11.10 o 
   2   5   4       56.41       63.73      2.84 o 
   3   5   4        4.56        2.15      0.49 o 
   4   5   4      108.68      117.33      7.70 o 
   5   5   4      200.50      203.60     15.47 o 
   6   5   4       14.08       18.40      1.25 o 
   7   5   4      126.57      135.80      3.61 o 
   8   5   4      163.15      155.57      2.84 o 
   9   5   4       63.36       61.19      2.29 o 
  -4   6   4        1.96        4.02      0.97 o 
  -3   6   4        2.58        1.66      0.59 o 
  -2   6   4       21.71       20.58      1.12 o 
  -1   6   4       21.84       23.61      1.08 o 
   0   6   4      105.54       98.98      2.01 o 
   1   6   4      720.28      700.97     36.20 o 
   2   6   4       13.35       16.84      1.60 o 
   3   6   4     1123.33     1115.27     50.21 o 
   4   6   4      244.78      262.41     17.62 o 
   5   6   4       36.31       35.44      3.81 o 
   6   6   4      321.93      338.86     25.80 o 
   7   6   4        0.04        1.04      0.59 o 
   8   6   4       27.56       33.29      2.08 o 
  -3   7   4       48.02       57.70      2.77 o 
  -2   7   4      103.21      100.53      4.85 o 
  -1   7   4      128.99      128.61      3.68 o 
   0   7   4      270.46      273.81     13.25 o 
   1   7   4      550.74      558.37     31.21 o 
   2   7   4        8.17        6.76      0.83 o 
   3   7   4        0.02       -0.39      0.43 o 
   4   7   4      283.12      282.83     16.85 o 
   5   7   4       65.46       62.89      1.80 o 
   6   7   4       44.06       43.66      1.52 o 
   7   7   4       38.59       36.11      2.43 o 
   8   7   4       36.08       34.68      2.08 o 
  -1   8   4        4.39        5.55      0.88 o 
   0   8   4      143.44      137.98      2.79 o 
   1   8   4        0.28        0.55      0.90 o 
   2   8   4       19.48       19.03      1.12 o 
   3   8   4       11.65       12.91      0.98 o 
   4   8   4       13.75       14.09      1.03 o 
   5   8   4        1.91        1.04      0.76 o 
   6   8   4       42.73       40.42      3.26 o 
   7   8   4      209.14      222.07     12.21 o 
   1   9   4      136.65      134.35      4.92 o 
   2   9   4       27.84       26.36      1.42 o 
   3   9   4        0.80        0.38      0.63 o 
   4   9   4       89.95       89.81      8.81 o 
   5   9   4        2.53        4.37      0.97 o 
   6   9   4      108.07      111.09      6.03 o 
  -6  -8   5        0.78       -0.69      0.97 o 
  -5  -8   5        0.71        2.50      0.97 o 
  -4  -8   5       36.83       39.67      2.22 o 
  -3  -8   5       77.36       68.66      2.77 o 
  -2  -8   5      208.01      214.44      4.72 o 
   0  -8   5      182.19      182.54      4.44 o 
  -7  -7   5      180.92      182.61      3.33 o 
  -6  -7   5        0.08       -0.42      0.49 o 
  -5  -7   5        1.53        1.39      0.59 o 
  -4  -7   5      136.44      130.07      2.49 o 
  -3  -7   5        8.12        9.22      0.88 o 
  -2  -7   5       58.64       59.83      1.67 o 
  -1  -7   5       74.18       73.38      2.50 o 
   0  -7   5        1.00        2.10      0.59 o 
   1  -7   5        2.80        2.18      0.63 o 
   2  -7   5       34.03       32.04      2.08 o 
  -7  -6   5       63.10       71.81      2.11 o 
  -6  -6   5       19.28       18.80      1.12 o 
  -5  -6   5       43.03       47.20      1.52 o 
  -4  -6   5       61.14       60.24      1.66 o 
  -3  -6   5      214.26      203.85      5.83 o 
  -2  -6   5       19.42       20.19      0.98 o 
  -1  -6   5       91.73       96.00      2.32 o 
   0  -6   5      279.37      300.96     12.58 o 
   1  -6   5        0.96        0.69      0.59 o 
   2  -6   5       79.66       89.04      2.29 o 
   3  -6   5        0.44        1.33      0.63 o 
  -8  -5   5        5.52        6.17      0.93 o 
  -7  -5   5        6.56        8.94      0.93 o 
  -6  -5   5        0.01       -0.08      0.53 o 
  -5  -5   5        1.28        1.18      0.59 o 
  -4  -5   5       43.68       48.27      1.47 o 
  -3  -5   5       19.80       18.98      0.93 o 
  -2  -5   5        1.35        0.07      0.39 o 
  -1  -5   5      137.77      134.77      3.94 o 
   0  -5   5      353.19      362.95     14.21 o 
   1  -5   5      217.31      205.80     16.99 o 
   2  -5   5       35.35       38.72      1.37 o 
   3  -5   5      327.97      347.61     17.82 o 
   4  -5   5       94.88       90.02      3.47 o 
   5  -5   5       23.95       22.66      3.12 o 
  -8  -4   5        0.01       -0.88      0.59 o 
  -7  -4   5        9.59       10.00      0.98 o 
  -6  -4   5       81.61       81.75      1.96 o 
  -5  -4   5       42.88       44.62      1.42 o 
  -4  -4   5      201.88      190.31      2.65 o 
  -3  -4   5      332.75      317.58      5.69 o 
  -2  -4   5        8.66       13.61      0.78 o 
  -1  -4   5      314.31      298.91      4.12 o 
   0  -4   5       36.15       34.33      0.85 o 
   1  -4   5       37.40       35.11      0.86 o 
   2  -4   5      803.18      824.03     17.82 o 
   3  -4   5      114.20      118.98      6.94 o 
   4  -4   5      120.05      120.93      5.55 o 
   5  -4   5      103.34      111.35      2.55 o 
  -8  -3   5       60.08       62.90      2.01 o 
  -7  -3   5       19.34       19.39      1.12 o 
  -6  -3   5       57.33       59.42      2.08 o 
  -5  -3   5      987.95     1007.47     15.47 o 
  -4  -3   5        0.06       -0.14      0.39 o 
  -3  -3   5       55.79       48.14      1.28 o 
  -2  -3   5      242.37      223.97      2.57 o 
  -1  -3   5      264.28      253.27      7.77 o 
   0  -3   5     1170.08     1196.67     28.81 o 
   1  -3   5        0.85        2.18      0.71 o 
   2  -3   5       10.52        7.93      0.63 o 
   3  -3   5      176.74      169.88      7.70 o 
   4  -3   5        3.65        3.52      0.63 o 
   5  -3   5       39.22       38.67      2.08 o 
   6  -3   5      297.98      310.17     14.77 o 
  -8  -2   5        4.16        4.79      0.83 o 
  -7  -2   5      229.89      237.18      3.43 o 
  -6  -2   5      233.00      222.88      6.45 o 
  -5  -2   5      437.16      427.64     16.30 o 
  -4  -2   5       67.96       58.48      1.47 o 
  -3  -2   5      154.89      135.07      2.01 o 
  -2  -2   5      460.26      424.42      8.67 o 
  -1  -2   5      139.24      147.32      1.30 o 
   0  -2   5      189.88      227.46      5.88 o 
   1  -2   5        4.00       10.12      0.45 o 
   2  -2   5      218.82      206.70      2.19 o 
   3  -2   5      262.05      278.39     10.68 o 
   4  -2   5      207.68      209.30      8.53 o 
   5  -2   5       42.72       46.06      1.57 o 
   6  -2   5       29.85       35.24      1.60 o 
   7  -2   5        0.04       -0.07      0.63 o 
  -8  -1   5      307.58      296.70      6.10 o 
  -7  -1   5      201.23      201.08      3.18 o 
  -6  -1   5      147.43      142.09      7.42 o 
  -5  -1   5      121.58      121.34      2.29 o 
  -4  -1   5      208.44      202.80      2.60 o 
  -3  -1   5      164.82      186.41      4.92 o 
  -2  -1   5      149.00      189.99      4.30 o 
  -1  -1   5      332.28      287.99      4.55 o 
   0  -1   5      212.89      201.11      4.64 o 
   1  -1   5      140.09      142.66      3.06 o 
   2  -1   5       74.45       60.58      1.64 o 
   3  -1   5       42.93       56.45      2.29 o 
   4  -1   5       83.27       82.48      5.96 o 
   5  -1   5        6.93        5.75      0.73 o 
   6  -1   5      125.68      109.40      3.19 o 
   7  -1   5       82.52       84.52      3.12 o 
  -7   0   5       80.15       84.92      6.10 o 
  -6   0   5      152.31      142.01      7.35 o 
  -5   0   5       24.22       24.16      1.08 o 
  -4   0   5        0.10        0.76      0.43 o 
  -3   0   5       33.25       39.84      1.41 o 
  -2   0   5     1345.90     1481.17     25.41 o 
  -1   0   5       44.49       48.83      0.71 o 
   0   0   5      146.70      138.30      1.24 o 
   1   0   5        0.19        6.78      0.29 o 
   2   0   5       33.75       25.46      0.56 o 
   3   0   5      554.39      580.08     11.73 o 
   4   0   5       95.77       96.64      3.05 o 
   5   0   5       41.19       42.07      4.23 o 
   6   0   5        2.05        3.02      1.11 o 
   7   0   5       83.14       79.37      2.11 o 
   8   0   5       38.54       38.38      1.94 o 
  -7   1   5       56.56       51.88      2.64 o 
  -6   1   5      277.68      248.23      7.84 o 
  -5   1   5      642.61      628.90     10.96 o 
  -4   1   5      250.97      258.69      8.46 o 
  -3   1   5      338.75      392.13      4.25 o 
  -2   1   5       14.27       29.50      0.65 o 
  -1   1   5     1519.03     1640.18     16.26 o 
   0   1   5      203.95      230.58      3.85 o 
   1   1   5     1077.73     1215.76     12.13 o 
   2   1   5        0.84        0.63      0.20 o 
   3   1   5      132.21      121.66      2.53 o 
   4   1   5        1.27        1.22      0.37 o 
   5   1   5      133.70      117.39      2.63 o 
   6   1   5       91.96       96.16      2.06 o 
   7   1   5       63.82       75.62      4.16 o 
   8   1   5        5.72        8.12      0.98 o 
  -7   2   5       16.96       18.45      1.80 o 
  -6   2   5       16.62       13.38      1.03 o 
  -5   2   5      284.75      298.45     12.14 o 
  -4   2   5      603.13      575.12      5.76 o 
  -3   2   5      209.84      202.52      4.06 o 
  -2   2   5        8.70        7.08      0.45 o 
  -1   2   5      340.70      308.48      4.64 o 
   0   2   5      523.61      671.55      6.09 o 
   1   2   5     1425.66     1683.03      9.96 o 
   2   2   5        3.16        2.07      0.30 o 
   3   2   5        9.14        7.60      0.42 o 
   4   2   5      195.74      216.52      5.39 o 
   5   2   5      440.50      400.51      6.46 o 
   6   2   5        4.62        2.70      0.57 o 
   7   2   5      228.96      214.81      8.74 o 
   8   2   5       50.73       56.76      2.29 o 
  -6   3   5        0.04       -0.55      0.83 o 
  -5   3   5      124.08      135.92      2.84 o 
  -4   3   5      971.26      965.79     11.73 o 
  -3   3   5      924.02      906.05      9.78 o 
  -2   3   5       37.89       37.26      0.96 o 
  -1   3   5      105.53      111.16      1.30 o 
   0   3   5      340.71      339.26      4.67 o 
   1   3   5       18.82       34.36      1.02 o 
   2   3   5       83.01       98.95      2.34 o 
   3   3   5      127.57      119.66      1.34 o 
   4   3   5       81.55       74.81      1.30 o 
   5   3   5      449.78      475.81     21.67 o 
   6   3   5      483.88      468.82     12.22 o 
   7   3   5      127.50      117.56      2.70 o 
   8   3   5      197.12      184.64      4.48 o 
  -4   4   5       50.51       60.20      2.22 o 
  -3   4   5      217.75      223.60      4.02 o 
  -2   4   5       18.08       19.88      0.93 o 
  -1   4   5      248.25      242.22      9.09 o 
   0   4   5      220.52      237.31      9.71 o 
   1   4   5      417.15      419.09      3.48 o 
   2   4   5     1452.10     1453.40     45.98 o 
   3   4   5     1960.11     2192.51     60.73 o 
   4   4   5      601.78      606.64     21.04 o 
   5   4   5      304.45      309.96     11.91 o 
   6   4   5       85.15       88.24      2.57 o 
   7   4   5        9.57        7.63      0.72 o 
   8   4   5       20.29       20.56      0.99 o 
  -5   5   5        0.60        2.22      0.83 o 
  -4   5   5        5.72       10.46      0.93 o 
  -3   5   5       18.01       19.42      1.08 o 
  -2   5   5      205.11      206.54      6.94 o 
  -1   5   5        1.48        3.20      0.56 o 
   0   5   5      945.24      936.94     34.61 o 
   1   5   5        0.23        0.42      0.39 o 
   2   5   5      508.94      517.44     20.18 o 
   3   5   5      102.89       97.46      4.09 o 
   4   5   5       19.01       16.93      0.88 o 
   5   5   5        0.09        0.23      0.43 o 
   6   5   5       29.25       29.20      1.16 o 
   7   5   5      101.76      103.62      3.33 o 
   8   5   5        7.74        9.29      0.98 o 
  -4   6   5       54.72       63.25      2.77 o 
  -3   6   5       11.81       13.21      0.98 o 
  -2   6   5       13.62       11.86      0.88 o 
  -1   6   5      541.87      529.31     10.54 o 
   0   6   5       41.82       36.45      1.32 o 
   1   6   5       17.87       15.37      0.93 o 
   2   6   5        1.85        0.62      0.43 o 
   3   6   5       18.50       19.39      1.87 o 
   4   6   5       12.20       10.13      1.25 o 
   5   6   5       38.41       36.03      3.12 o 
   6   6   5      117.48      130.32      4.85 o 
   7   6   5       18.01       15.26      1.53 o 
   8   6   5        0.97        0.83      0.83 o 
  -2   7   5       25.44       25.42      1.32 o 
  -1   7   5      198.28      182.36      6.59 o 
   0   7   5      567.59      545.63     21.01 o 
   1   7   5       11.12       12.07      0.97 o 
   2   7   5       40.05       36.06      2.22 o 
   3   7   5      181.53      168.56      7.98 o 
   4   7   5       66.97       62.51      3.12 o 
   5   7   5      344.04      345.64     23.37 o 
   6   7   5        0.03       -0.49      0.49 o 
   7   7   5      296.07      308.57     21.43 o 
   8   7   5        1.50        1.66      0.97 o 
  -1   8   5        0.63        1.46      0.90 o 
   0   8   5      472.06      476.78     21.50 o 
   1   8   5       16.32       16.46      1.12 o 
   2   8   5       16.28       17.83      3.33 o 
   3   8   5      259.48      254.42     18.86 o 
   4   8   5       37.68       40.35      2.22 o 
   5   8   5        8.08       10.46      1.03 o 
   6   8   5        4.98        3.60      0.83 o 
   7   8   5       15.43       16.35      1.18 o 
   1   9   5        1.91        1.81      0.73 o 
   2   9   5      568.84      554.37     28.23 o 
   3   9   5      174.19      184.05     10.13 o 
   4   9   5        3.52        4.56      0.88 o 
   5   9   5       52.67       57.12      5.41 o 
  -5  -8   6       58.68       65.33      2.91 o 
  -4  -8   6      100.87      106.94      3.61 o 
  -3  -8   6        1.60        2.50      0.97 o 
  -2  -8   6       90.57       90.44      3.05 o 
  -6  -7   6        5.72        6.68      0.88 o 
  -5  -7   6        3.10        3.90      0.78 o 
  -4  -7   6       46.62       47.88      1.62 o 
  -3  -7   6       44.70       46.68      1.57 o 
  -2  -7   6        0.20        0.00      0.49 o 
  -1  -7   6      126.62      124.36      3.05 o 
   0  -7   6       21.64       21.36      1.66 o 
   1  -7   6      163.19      180.78      6.80 o 
  -7  -6   6       29.77       29.77      1.47 o 
  -6  -6   6       90.60       85.68      2.91 o 
  -5  -6   6       63.82       69.24      2.15 o 
  -4  -6   6       15.75       17.46      1.03 o 
  -3  -6   6        7.89        8.83      1.53 o 
  -2  -6   6       18.74       19.04      0.98 o 
  -1  -6   6       84.63       85.31      2.64 o 
   0  -6   6       41.76       43.78      1.42 o 
   1  -6   6      106.67      104.26      5.27 o 
   2  -6   6      126.55      137.08      3.68 o 
   3  -6   6      166.17      184.63      5.69 o 
  -7  -5   6       13.22       13.62      1.08 o 
  -6  -5   6      227.21      220.14      4.09 o 
  -5  -5   6       10.60       10.20      0.88 o 
  -4  -5   6        4.02        4.07      0.83 o 
  -3  -5   6        1.29        1.11      0.49 o 
  -2  -5   6      170.40      158.75      2.45 o 
  -1  -5   6       64.31       58.40      2.08 o 
   0  -5   6       10.36       16.28      0.68 o 
   1  -5   6       63.80       62.24      2.22 o 
   2  -5   6        9.80        9.06      0.83 o 
   3  -5   6       74.41       79.03      4.30 o 
   4  -5   6       52.20       56.18      2.91 o 
  -8  -4   6       26.03       26.73      2.50 o 
  -7  -4   6      102.84       97.05      2.91 o 
  -6  -4   6      420.67      402.48      4.51 o 
  -5  -4   6        0.08        0.06      0.76 o 
  -4  -4   6       13.91       10.76      0.83 o 
  -3  -4   6       79.47       77.98      1.77 o 
  -2  -4   6       17.40       19.74      0.97 o 
  -1  -4   6      164.94      161.04      3.19 o 
   0  -4   6       21.92       16.61      0.66 o 
   1  -4   6       29.03       25.27      1.08 o 
   2  -4   6      228.53      225.02      8.74 o 
   3  -4   6       86.67       85.63      2.01 o 
   4  -4   6        2.84        4.88      1.60 o 
   5  -4   6        5.80        4.37      0.88 o 
  -8  -3   6      314.62      326.07      4.51 o 
  -7  -3   6      176.47      175.16      4.30 o 
  -6  -3   6        1.65        2.80      0.83 o 
  -5  -3   6      114.52      115.83      2.26 o 
  -4  -3   6       17.45       17.98      0.98 o 
  -3  -3   6       25.04       19.58      1.32 o 
  -2  -3   6      512.71      498.29      3.97 o 
  -1  -3   6      216.43      209.73      4.58 o 
   0  -3   6      178.83      163.45      4.43 o 
   1  -3   6      156.37      139.51      4.51 o 
   2  -3   6        1.39        0.92      0.43 o 
   3  -3   6      110.35      109.53      3.33 o 
   4  -3   6        5.97        5.13      0.73 o 
   5  -3   6        0.12       -0.80      0.53 o 
   6  -3   6      101.39      109.04      7.28 o 
  -8  -2   6        4.84        5.02      0.93 o 
  -7  -2   6       41.68       37.42      1.52 o 
  -6  -2   6      191.23      187.91      4.30 o 
  -5  -2   6       98.92       98.55      2.06 o 
  -4  -2   6       75.78       75.19      2.43 o 
  -3  -2   6      970.88      991.53     21.85 o 
  -2  -2   6      177.08      165.54      4.72 o 
  -1  -2   6      494.14      459.87      6.27 o 
   0  -2   6       26.53       38.14      0.79 o 
   1  -2   6      216.52      201.74      5.28 o 
   2  -2   6      470.43      446.43     18.73 o 
   3  -2   6        0.03       -0.12      0.49 o 
   4  -2   6       56.01       59.06      1.67 o 
   5  -2   6        6.93        5.91      0.78 o 
   6  -2   6       55.54       55.45      1.86 o 
  -7  -1   6      170.07      161.64     12.76 o 
  -6  -1   6      190.14      182.20      6.24 o 
  -5  -1   6      108.98      112.77      2.22 o 
  -4  -1   6      120.26      136.15      2.26 o 
  -3  -1   6      360.28      346.31      3.33 o 
  -2  -1   6      578.01      622.60     10.82 o 
  -1  -1   6      179.11      161.23      1.69 o 
   0  -1   6     1029.58     1026.29     23.18 o 
   1  -1   6        0.77        1.40      0.43 o 
   2  -1   6       23.29       25.82      1.77 o 
   3  -1   6       21.91       21.58      1.39 o 
   4  -1   6      200.39      190.87      2.75 o 
   5  -1   6       77.06       86.64      2.50 o 
   6  -1   6       15.34       17.86      1.12 o 
   7  -1   6      128.63      141.54      8.05 o 
  -7   0   6        1.89        2.59      1.94 o 
  -6   0   6      196.84      214.60     16.58 o 
  -5   0   6      858.20      834.80     26.29 o 
  -4   0   6       89.99       93.84      1.86 o 
  -3   0   6        0.42        1.79      0.43 o 
  -2   0   6        0.13        1.05      0.31 o 
  -1   0   6      314.49      353.55      2.91 o 
   0   0   6      897.79     1101.47     13.38 o 
   1   0   6        0.05       -0.08      0.18 o 
   2   0   6        3.31        2.85      0.28 o 
   3   0   6      108.36      105.21      2.28 o 
   4   0   6       75.38       67.70      1.57 o 
   5   0   6      397.67      362.00     23.93 o 
   6   0   6      140.35      130.82      4.58 o 
   7   0   6       28.56       21.30      1.28 o 
  -7   1   6       12.00        8.05      1.53 o 
  -6   1   6      352.32      371.50     14.77 o 
  -5   1   6      370.69      350.45     12.69 o 
  -4   1   6      266.72      250.81      3.09 o 
  -3   1   6       17.44       16.81      0.88 o 
  -2   1   6       83.73       88.39      1.16 o 
  -1   1   6        2.63        4.40      0.37 o 
   0   1   6       49.55       60.36      0.95 o 
   1   1   6       37.53       33.94      0.72 o 
   2   1   6       79.94      110.06      1.28 o 
   3   1   6      127.45      139.43      2.64 o 
   4   1   6      483.35      479.15     18.62 o 
   5   1   6      102.08      102.21      1.65 o 
   6   1   6       34.11       31.04      1.28 o 
   7   1   6      155.49      148.68      4.30 o 
   8   1   6        0.22        0.33      0.63 o 
  -6   2   6        8.54        9.83      1.03 o 
  -5   2   6      106.70      123.59      2.35 o 
  -4   2   6      112.55      112.12      2.16 o 
  -3   2   6       21.68       24.57      0.73 o 
  -2   2   6       69.86       75.45      1.16 o 
  -1   2   6      145.51      188.51      4.15 o 
   0   2   6      786.10      804.71     12.67 o 
   1   2   6      135.52      151.82      2.73 o 
   2   2   6     1915.49     2137.00     65.57 o 
   3   2   6      390.78      397.08      7.20 o 
   4   2   6      111.52      113.79      1.41 o 
   5   2   6      126.91      126.87      3.10 o 
   6   2   6       45.04       36.46      1.09 o 
   7   2   6       23.36       21.10      1.32 o 
   8   2   6       62.24       71.02      3.19 o 
  -6   3   6        2.77        1.94      1.11 o 
  -5   3   6        6.78        5.64      0.78 o 
  -4   3   6        7.84        6.73      0.78 o 
  -3   3   6      321.55      334.77      6.06 o 
  -2   3   6      467.60      441.77     10.73 o 
  -1   3   6      715.66      760.97     24.06 o 
   0   3   6       90.48       82.08      1.14 o 
   1   3   6      943.30      914.51     11.64 o 
   2   3   6       16.36       12.82      0.53 o 
   3   3   6       70.96       76.68      1.74 o 
   4   3   6       45.07       46.93      2.12 o 
   5   3   6       60.74       62.84      1.50 o 
   6   3   6      305.55      286.66     11.04 o 
   7   3   6       20.87       22.32      0.96 o 
   8   3   6       59.37       50.92      1.87 o 
  -5   4   6        9.75       11.65      1.53 o 
  -4   4   6       11.02       13.45      1.39 o 
  -3   4   6       68.41       69.98      1.70 o 
  -2   4   6      157.72      174.01      2.54 o 
  -1   4   6       35.87       29.89      3.19 o 
   0   4   6       75.03       71.23      2.22 o 
   1   4   6      273.78      282.02     11.10 o 
   2   4   6      288.89      282.82     12.35 o 
   3   4   6      234.99      212.38     13.32 o 
   4   4   6      147.51      147.95      1.79 o 
   5   4   6      234.19      233.36      3.25 o 
   6   4   6      128.66      129.86      5.06 o 
   7   4   6       82.15       81.28      2.29 o 
   8   4   6      216.03      212.99      5.84 o 
  -4   5   6       63.62       69.19      1.91 o 
  -3   5   6      125.47      128.85      6.59 o 
  -2   5   6      243.64      234.49     11.44 o 
  -1   5   6     1632.52     1622.05     65.61 o 
   0   5   6       16.76       16.53      0.93 o 
   1   5   6      102.82       92.45      5.06 o 
   2   5   6       57.13       56.15      1.52 o 
   3   5   6        1.56        1.83      0.53 o 
   4   5   6      290.07      275.82      8.05 o 
   5   5   6       21.73       24.15      1.08 o 
   6   5   6      739.77      785.09      8.74 o 
   7   5   6       20.82       21.22      1.66 o 
   8   5   6        0.06       -0.35      0.63 o 
  -3   6   6        6.24        7.71      1.46 o 
  -2   6   6       37.09       31.05      1.94 o 
  -1   6   6      448.12      430.28     23.51 o 
   0   6   6       18.79       20.33      1.25 o 
   1   6   6       94.47       91.35      5.69 o 
   2   6   6      154.65      148.69      7.77 o 
   3   6   6       36.12       39.68      1.37 o 
   4   6   6        2.32        1.68      0.53 o 
   5   6   6       24.07       26.68      1.73 o 
   6   6   6       99.57      100.95      5.96 o 
   7   6   6        0.07       -1.11      0.83 o 
  -2   7   6       47.43       49.67      1.77 o 
  -1   7   6       46.97       50.73      3.47 o 
   0   7   6       38.00       38.34      1.52 o 
   1   7   6      938.97      908.77     30.31 o 
   2   7   6      122.67      119.14      9.43 o 
   3   7   6        0.21       -0.01      0.53 o 
   4   7   6       78.54       84.46      7.91 o 
   5   7   6      120.13      121.16      6.73 o 
   6   7   6       56.17       63.92      2.64 o 
   7   7   6      133.20      157.02      4.44 o 
   0   8   6        1.77        0.79      0.63 o 
   1   8   6       12.11       12.81      1.03 o 
   2   8   6       23.07       22.78      1.25 o 
   3   8   6      129.70      131.38      5.13 o 
   4   8   6        0.32       -1.25      0.83 o 
   5   8   6       28.75       23.13      1.28 o 
   6   8   6      189.51      200.03     10.61 o 
   2   9   6       30.94       32.61      1.57 o 
   3   9   6        6.19        5.83      0.93 o 
   4   9   6       39.02       42.59      3.47 o 
  -5  -7   7       14.95       16.39      1.18 o 
  -4  -7   7        0.27       -0.14      0.59 o 
  -3  -7   7      106.74      100.97      4.51 o 
  -2  -7   7        4.55        5.08      0.77 o 
  -1  -7   7       32.92       32.46      2.08 o 
   0  -7   7       44.11       51.46      2.50 o 
   1  -7   7       10.27       14.29      1.66 o 
  -6  -6   7        3.69        3.46      0.83 o 
  -5  -6   7        5.78        6.77      0.83 o 
  -4  -6   7        4.11        3.45      0.73 o 
  -3  -6   7       21.35       20.69      1.18 o 
  -2  -6   7      183.52      184.14      2.94 o 
  -1  -6   7        0.55        0.00      0.49 o 
   0  -6   7       28.49       29.68      1.94 o 
   1  -6   7      145.74      161.32      4.16 o 
   2  -6   7        9.44       12.53      1.12 o 
  -7  -5   7       32.30       33.32      1.57 o 
  -6  -5   7        1.08        1.33      0.63 o 
  -5  -5   7       45.93       47.85      1.67 o 
  -4  -5   7       58.57       61.07      3.88 o 
  -3  -5   7       55.16       55.27      3.26 o 
  -2  -5   7        2.25        2.85      0.69 o 
  -1  -5   7      109.88      105.14      2.77 o 
   0  -5   7        3.14        5.43      0.76 o 
   1  -5   7       88.51       90.02      3.12 o 
   2  -5   7       96.53       97.74      4.02 o 
   3  -5   7       55.13       61.49      1.91 o 
   4  -5   7        0.02        0.83      0.73 o 
  -7  -4   7      114.29      119.47      4.58 o 
  -6  -4   7       43.48       44.05      1.67 o 
  -5  -4   7       94.43      101.26      2.26 o 
  -4  -4   7       47.95       43.98      1.47 o 
  -3  -4   7      208.90      206.35      4.85 o 
  -2  -4   7       65.74       65.12      1.62 o 
  -1  -4   7      115.09      108.69      5.13 o 
   0  -4   7       99.77       93.71      4.72 o 
   1  -4   7      117.96      112.99      2.91 o 
   2  -4   7        5.82        6.12      0.73 o 
   3  -4   7        9.88        8.27      0.88 o 
   4  -4   7       13.50       12.11      1.03 o 
   5  -4   7       81.05       87.21      2.40 o 
  -7  -3   7       12.98       13.69      1.12 o 
  -6  -3   7       24.26       22.75      1.28 o 
  -5  -3   7        0.55        0.78      0.55 o 
  -4  -3   7      377.30      370.86      4.02 o 
  -3  -3   7      337.90      339.60      7.70 o 
  -2  -3   7      166.91      163.44      2.50 o 
  -1  -3   7      643.83      634.63     12.21 o 
   0  -3   7        0.03        0.19      0.57 o 
   1  -3   7       13.30        6.83      0.49 o 
   2  -3   7      128.05      134.55      2.35 o 
   3  -3   7       84.68       86.81      2.01 o 
   4  -3   7       10.73       12.04      0.93 o 
   5  -3   7       30.40       36.21      1.57 o 
  -7  -2   7        0.02       -0.95      0.63 o 
  -6  -2   7      664.73      661.40     19.35 o 
  -5  -2   7       98.49       99.80      2.21 o 
  -4  -2   7       46.52       46.26      1.47 o 
  -3  -2   7        5.57        5.21      1.32 o 
  -2  -2   7       17.36       17.98      0.88 o 
  -1  -2   7       64.87       78.17      2.36 o 
   0  -2   7      368.91      377.54      6.66 o 
   1  -2   7       20.78       22.46      0.69 o 
   2  -2   7       90.79       79.39      2.77 o 
   3  -2   7       53.43       46.45      1.42 o 
   4  -2   7      327.92      325.97      9.78 o 
   5  -2   7      119.04      123.59      2.55 o 
   6  -2   7       47.29       44.96      1.77 o 
  -7  -1   7      311.38      324.71     10.13 o 
  -6  -1   7       11.72        8.69      1.04 o 
  -5  -1   7      193.32      190.21      7.35 o 
  -4  -1   7        0.21        0.26      0.43 o 
  -3  -1   7       29.24       27.33      1.08 o 
  -2  -1   7      154.89      152.03      2.26 o 
  -1  -1   7      193.10      184.68      2.40 o 
   0  -1   7       38.10       34.52      0.79 o 
   1  -1   7       46.85       56.30      1.05 o 
   2  -1   7      216.92      216.32      6.06 o 
   3  -1   7      308.57      327.42     16.85 o 
   4  -1   7       46.34       36.36      1.32 o 
   5  -1   7        3.83        2.91      1.04 o 
   6  -1   7      124.23      114.59      2.55 o 
   7  -1   7       12.49       15.21      1.18 o 
  -7   0   7       59.73       62.24      3.26 o 
  -6   0   7       31.24       37.79      2.29 o 
  -5   0   7        0.52        1.07      0.53 o 
  -4   0   7       17.99       18.73      0.98 o 
  -3   0   7       29.90       27.82      1.08 o 
  -2   0   7        0.80        2.64      0.49 o 
  -1   0   7      416.64      475.60      9.26 o 
   0   0   7      109.56       89.87      2.29 o 
   1   0   7      765.72      787.52     16.50 o 
   2   0   7        7.28        5.39      0.49 o 
   3   0   7       37.24       37.31      0.99 o 
   4   0   7      151.70      140.48      5.83 o 
   5   0   7      217.22      198.38      4.37 o 
   6   0   7        0.37        0.13      0.53 o 
   7   0   7       28.58       32.33      2.22 o 
  -6   1   7        0.12       -0.14      0.59 o 
  -5   1   7        1.55        0.18      1.11 o 
  -4   1   7      153.33      157.56      2.60 o 
  -3   1   7      509.42      522.07      4.36 o 
  -2   1   7      244.22      286.05      3.08 o 
  -1   1   7      165.81      154.79      4.18 o 
   0   1   7        2.45       15.90      8.85 o 
   1   1   7        0.29        1.15      0.26 o 
   2   1   7      197.37      185.03      1.78 o 
   3   1   7       15.64       16.71      0.55 o 
   4   1   7        0.01       -0.06      0.80 o 
   5   1   7      175.60      160.21      2.13 o 
   6   1   7      110.49      101.20      3.95 o 
   7   1   7      199.30      193.04      6.80 o 
  -6   2   7        1.18        0.55      1.94 o 
  -5   2   7        0.03        0.26      0.63 o 
  -4   2   7       56.91       55.44      1.62 o 
  -3   2   7       27.00       29.28      1.12 o 
  -2   2   7       99.18       99.61      1.73 o 
  -1   2   7      102.86      110.36      1.40 o 
   0   2   7      143.38      139.67      1.70 o 
   1   2   7      533.47      537.91     12.90 o 
   2   2   7       30.16       35.90      0.85 o 
   3   2   7      407.75      381.56     10.66 o 
   4   2   7       28.07       26.58      1.03 o 
   5   2   7      758.54      731.25     14.12 o 
   6   2   7       43.40       45.51      1.25 o 
   7   2   7      150.34      151.40      4.65 o 
   8   2   7       46.93       40.20      1.71 o 
  -5   3   7        2.28        2.22      0.97 o 
  -4   3   7      228.44      248.71      4.99 o 
  -3   3   7       19.11       23.58      1.12 o 
  -2   3   7     1229.21     1210.74      6.22 o 
  -1   3   7        1.53        2.38      0.40 o 
   0   3   7       59.56       63.46      1.59 o 
   1   3   7        0.85        0.99      0.43 o 
   2   3   7      195.69      192.69      7.97 o 
   3   3   7       47.82       44.27      0.95 o 
   4   3   7       78.01       76.79      1.27 o 
   5   3   7     1059.79     1111.36     23.93 o 
   6   3   7       27.02       26.80      1.09 o 
   7   3   7       31.74       30.92      1.12 o 
   8   3   7       45.65       45.30      1.41 o 
  -5   4   7       80.24       94.04      3.33 o 
  -4   4   7        0.09        0.42      0.83 o 
  -3   4   7      203.31      213.33      4.58 o 
  -2   4   7      445.83      458.64      4.25 o 
  -1   4   7      121.24      110.02      2.05 o 
   0   4   7      916.40      936.98     44.39 o 
   1   4   7       84.37       87.40      2.70 o 
   2   4   7      391.30      388.97     13.39 o 
   3   4   7      103.99      108.41      2.01 o 
   4   4   7       22.76       20.18      1.87 o 
   5   4   7       11.16       10.26      1.11 o 
   6   4   7       58.78       60.34      2.50 o 
   7   4   7       25.01       20.67      1.18 o 
   8   4   7      163.48      164.22      6.45 o 
  -4   5   7       62.22       71.85      2.91 o 
  -3   5   7        1.14        1.01      0.56 o 
  -2   5   7        8.47        8.45      1.80 o 
  -1   5   7      272.25      271.39     14.43 o 
   0   5   7      232.24      228.87     14.84 o 
   1   5   7      101.52       99.34      6.03 o 
   2   5   7        3.56        3.61      0.63 o 
   3   5   7      208.75      214.18     12.07 o 
   4   5   7      277.61      262.95     12.35 o 
   5   5   7       64.46       73.40      1.86 o 
   6   5   7      248.13      269.93      5.27 o 
   7   5   7       53.75       53.13      2.50 o 
   8   5   7       24.37       25.15      1.42 o 
  -3   6   7       88.07       90.64      8.74 o 
  -2   6   7       29.10       29.84      1.73 o 
  -1   6   7        6.11        5.13      0.77 o 
   0   6   7       61.47       56.20      1.80 o 
   1   6   7        2.38        2.13      0.63 o 
   2   6   7      194.45      178.86      7.00 o 
   3   6   7        1.30        2.43      0.63 o 
   4   6   7       37.38       32.56      1.28 o 
   5   6   7      486.39      467.79     17.41 o 
   6   6   7      108.78      123.03      3.75 o 
   7   6   7       19.52       23.72      1.80 o 
  -1   7   7        0.97        0.83      0.63 o 
   0   7   7       51.24       49.41      1.71 o 
   1   7   7        8.84        9.17      1.11 o 
   2   7   7       13.23       13.18      0.98 o 
   3   7   7      161.31      157.01      6.73 o 
   4   7   7        5.65        2.37      1.39 o 
   5   7   7        2.83        4.86      0.78 o 
   6   7   7        8.22        9.99      0.98 o 
   7   7   7        1.39        0.00      0.83 o 
   1   8   7       25.87       27.73      1.42 o 
   2   8   7       62.56       58.38      3.81 o 
   3   8   7        6.19        9.28      1.03 o 
   4   8   7       54.87       55.83      3.88 o 
   5   8   7       22.40       22.75      1.32 o 
   6   8   7       68.62       73.98      2.57 o 
  -4  -7   8       12.84       15.10      1.12 o 
  -3  -7   8       14.56       16.51      1.12 o 
  -2  -7   8       33.49       35.23      1.46 o 
  -1  -7   8        4.60        4.44      1.25 o 
  -5  -6   8       43.87       48.10      1.81 o 
  -4  -6   8      197.92      195.19      4.23 o 
  -3  -6   8        4.57        4.48      0.78 o 
  -2  -6   8      125.85      122.58      5.27 o 
  -1  -6   8       55.14       57.29      2.64 o 
   0  -6   8        3.09        2.22      0.97 o 
   1  -6   8      103.98      112.49      3.75 o 
  -6  -5   8      106.29      112.40      2.70 o 
  -5  -5   8        5.81        5.29      0.83 o 
  -4  -5   8       62.62       57.11      1.81 o 
  -3  -5   8      158.40      157.46      4.92 o 
  -2  -5   8       91.51       88.31      2.11 o 
  -1  -5   8      111.95      108.50      2.25 o 
   0  -5   8       53.62       55.62      2.50 o 
   1  -5   8        0.07        0.14      0.83 o 
   2  -5   8      145.62      146.56      7.84 o 
   3  -5   8        1.38        0.97      0.69 o 
  -6  -4   8        1.82        1.51      0.67 o 
  -5  -4   8        6.76        7.71      0.93 o 
  -4  -4   8        2.95        3.20      0.90 o 
  -3  -4   8        4.55        4.58      0.69 o 
  -2  -4   8        2.42        2.60      0.56 o 
  -1  -4   8      203.04      194.25      2.88 o 
   0  -4   8       45.85       46.23      1.40 o 
   1  -4   8        2.28        1.53      0.83 o 
   2  -4   8        0.01       -0.49      0.49 o 
   3  -4   8      253.16      253.22     10.20 o 
   4  -4   8       30.57       33.12      1.52 o 
  -6  -3   8      146.18      151.40      5.06 o 
  -5  -3   8        0.42        0.28      0.69 o 
  -4  -3   8        4.92        4.49      0.73 o 
  -3  -3   8      373.53      366.53      9.29 o 
  -2  -3   8      254.80      251.36      6.38 o 
  -1  -3   8       18.06       17.85      0.93 o 
   0  -3   8       21.90       22.20      0.97 o 
   1  -3   8       61.42       59.90      1.66 o 
   2  -3   8      131.91      137.98      2.70 o 
   3  -3   8       60.89       54.75      1.80 o 
   4  -3   8        8.11       10.22      0.98 o 
   5  -3   8       54.33       44.95      2.77 o 
  -6  -2   8        0.00       -0.69      0.97 o 
  -5  -2   8      170.94      174.89      4.58 o 
  -4  -2   8       29.28       32.35      1.60 o 
  -3  -2   8      268.21      275.82      3.43 o 
  -2  -2   8      123.69      128.18      2.30 o 
  -1  -2   8        8.54        7.26      0.90 o 
   0  -2   8      291.30      298.22      3.22 o 
   1  -2   8        7.22        8.43      1.17 o 
   2  -2   8      167.74      163.61      6.80 o 
   3  -2   8      312.64      282.38     17.06 o 
   4  -2   8       97.53       88.13      2.57 o 
   5  -2   8       22.51       19.42      1.66 o 
   6  -2   8        4.96        5.33      0.93 o 
  -6  -1   8       51.06       49.80      3.68 o 
  -5  -1   8       14.45       15.00      1.03 o 
  -4  -1   8      567.77      571.39      5.13 o 
  -3  -1   8       40.60       47.80      1.47 o 
  -2  -1   8      235.02      232.96      2.94 o 
  -1  -1   8        6.07        6.56      0.76 o 
   0  -1   8        8.55       13.18      1.11 o 
   1  -1   8      159.93      152.99      4.51 o 
   2  -1   8        0.00       -0.14      0.39 o 
   3  -1   8       10.07        8.13      0.78 o 
   4  -1   8       19.56       17.00      0.98 o 
   5  -1   8      221.65      218.94      5.90 o 
   6  -1   8      175.69      181.64      3.33 o 
  -6   0   8       12.85       12.83      1.12 o 
  -5   0   8        3.05        3.23      0.73 o 
  -4   0   8       13.76       13.39      0.98 o 
  -3   0   8      137.14      128.81      5.41 o 
  -2   0   8       46.46       54.52      1.47 o 
  -1   0   8        0.06        0.79      0.43 o 
   0   0   8      914.07      871.50      5.29 o 
   1   0   8      214.63      207.06      3.35 o 
   2   0   8      332.84      314.28      5.01 o 
   3   0   8      109.74      112.86      2.11 o 
   4   0   8     1419.70     1368.52     39.12 o 
   5   0   8        1.13        0.21      0.90 o 
   6   0   8       13.79       11.17      0.98 o 
   7   0   8      124.16      118.12      5.69 o 
  -6   1   8        2.25        2.36      0.78 o 
  -5   1   8      117.60      125.08      2.55 o 
  -4   1   8       57.32       58.18      1.71 o 
  -3   1   8      325.19      320.65      3.63 o 
  -2   1   8       83.39       80.04      1.77 o 
  -1   1   8        2.16        3.47      0.59 o 
   0   1   8      152.86      139.33      4.20 o 
   1   1   8        1.16        1.31      0.32 o 
   2   1   8       11.40       12.42      0.73 o 
   3   1   8      131.43      119.37      1.68 o 
   4   1   8      196.67      193.92      5.56 o 
   5   1   8      105.28      104.44      1.81 o 
   6   1   8       97.10       86.35      4.92 o 
   7   1   8       10.07       11.28      1.12 o 
  -5   2   8        0.28        0.68      1.04 o 
  -4   2   8       51.92       57.49      1.71 o 
  -3   2   8      409.06      406.70      9.43 o 
  -2   2   8      617.31      562.55      4.58 o 
  -1   2   8      531.24      579.31      3.40 o 
   0   2   8        0.36        0.06      0.34 o 
   1   2   8      498.91      495.33      8.47 o 
   2   2   8     1163.34     1250.00     19.56 o 
   3   2   8       74.15       80.20      2.84 o 
   4   2   8        0.06       -0.32      0.37 o 
   5   2   8       75.81       76.45      1.54 o 
   6   2   8        1.94        0.05      0.45 o 
   7   2   8      147.36      146.00      5.13 o 
  -5   3   8      137.44      163.12      4.44 o 
  -4   3   8       10.37       12.07      1.39 o 
  -3   3   8      109.02      103.75      3.19 o 
  -2   3   8      220.51      240.38      4.72 o 
  -1   3   8       10.99       11.24      0.77 o 
   0   3   8       36.85       45.34      1.26 o 
   1   3   8      111.27      106.20      1.91 o 
   2   3   8       49.27       52.58      1.21 o 
   3   3   8      778.74      781.94     16.18 o 
   4   3   8      265.36      271.43      3.12 o 
   5   3   8      164.49      166.64      2.77 o 
   6   3   8       12.26       11.10      0.79 o 
   7   3   8       96.51       99.57      2.64 o 
  -4   4   8      106.23      118.04      3.75 o 
  -3   4   8        2.24        3.88      1.11 o 
  -2   4   8      101.23      104.86      3.33 o 
  -1   4   8      168.53      146.57      3.61 o 
   0   4   8        2.94        1.94      0.69 o 
   1   4   8      637.10      576.68     37.31 o 
   2   4   8        7.24        6.59      0.69 o 
   3   4   8       20.06       20.11      1.18 o 
   4   4   8     1054.42     1035.76     19.84 o 
   5   4   8      328.60      344.28      5.83 o 
   6   4   8       40.56       41.61      2.22 o 
   7   4   8        7.95        6.99      0.93 o 
  -3   5   8        0.40        0.69      0.83 o 
  -2   5   8        5.55        6.11      0.77 o 
  -1   5   8       35.18       39.06      2.29 o 
   0   5   8       45.12       42.38      2.29 o 
   1   5   8       30.93       29.83      1.60 o 
   2   5   8      595.43      580.35     30.52 o 
   3   5   8       28.36       24.80      1.66 o 
   4   5   8      189.49      191.02      4.23 o 
   5   5   8      118.59      123.11      7.77 o 
   6   5   8       31.19       33.71      2.08 o 
   7   5   8       13.61       12.48      1.53 o 
  -2   6   8        2.19        1.90      0.67 o 
  -1   6   8       23.76       18.53      1.39 o 
   0   6   8       73.25       74.42      2.01 o 
   1   6   8       81.82       81.87      3.75 o 
   2   6   8       59.48       59.22      1.87 o 
   3   6   8      248.04      246.18     11.03 o 
   4   6   8        3.43        2.36      0.59 o 
   5   6   8       10.25       10.17      0.93 o 
   6   6   8        2.13        1.39      0.97 o 
   7   6   8        1.98       -0.28      0.83 o 
   0   7   8        0.13       -0.07      0.90 o 
   1   7   8       39.49       42.08      1.62 o 
   2   7   8       39.45       37.73      3.26 o 
   3   7   8       73.08       71.74      4.02 o 
   4   7   8       16.66       16.16      1.08 o 
   5   7   8       10.13       10.76      1.53 o 
   6   7   8        0.03       -0.88      0.59 o 
   2   8   8       12.26       12.38      1.07 o 
   3   8   8        5.19        5.37      0.97 o 
   4   8   8        7.97        9.05      1.03 o 
  -4  -6   9       21.50       23.91      1.32 o 
  -3  -6   9        1.14        2.80      1.46 o 
  -2  -6   9       55.45       53.43      2.98 o 
  -1  -6   9      185.85      185.45      4.72 o 
   0  -6   9        3.63        1.53      1.11 o 
  -5  -5   9        0.13       -0.95      0.63 o 
  -4  -5   9       50.04       44.42      1.77 o 
  -3  -5   9      311.26      310.01      4.17 o 
  -2  -5   9       39.33       43.14      1.56 o 
  -1  -5   9      146.92      149.64      2.74 o 
   0  -5   9       75.13       85.17      3.19 o 
   1  -5   9      101.17      115.13      3.75 o 
   2  -5   9        4.64        3.75      1.25 o 
  -5  -4   9       71.57       75.63      2.21 o 
  -4  -4   9      327.76      340.16      4.36 o 
  -3  -4   9       33.06       37.21      1.52 o 
  -2  -4   9       12.58       13.16      0.93 o 
  -1  -4   9       71.92       77.40      3.54 o 
   0  -4   9        1.41        1.25      0.83 o 
   1  -4   9       43.36       40.23      2.22 o 
   2  -4   9      251.11      255.92      5.41 o 
   3  -4   9       77.76       69.99      4.44 o 
  -6  -3   9       46.31       49.63      1.86 o 
  -5  -3   9      379.76      366.02      9.22 o 
  -4  -3   9       18.81       20.32      1.18 o 
  -3  -3   9       23.94       25.81      1.22 o 
  -2  -3   9       14.24       15.81      1.11 o 
  -1  -3   9        5.61        5.17      0.67 o 
   0  -3   9       11.74       12.82      0.83 o 
   1  -3   9       20.27       20.53      1.66 o 
   2  -3   9        1.66        0.69      0.83 o 
   3  -3   9       33.23       31.20      1.94 o 
   4  -3   9      110.56      115.55      2.60 o 
  -6  -2   9       34.94       38.61      1.71 o 
  -5  -2   9       28.49       29.05      1.42 o 
  -4  -2   9        0.90        0.85      0.63 o 
  -3  -2   9      113.79      110.29      2.30 o 
  -2  -2   9        1.99        1.25      0.49 o 
  -1  -2   9      868.41      837.44      5.88 o 
   0  -2   9      202.23      210.98      3.88 o 
   1  -2   9      226.16      229.01      4.58 o 
   2  -2   9      219.37      211.37      2.96 o 
   3  -2   9      519.79      485.50     14.84 o 
   4  -2   9       30.67       26.07      1.32 o 
   5  -2   9        1.78       -0.07      0.69 o 
  -6  -1   9       70.91       72.26      2.91 o 
  -5  -1   9       21.47       22.77      1.28 o 
  -4  -1   9      184.80      180.90      6.38 o 
  -3  -1   9       81.21       77.52      2.01 o 
  -2  -1   9       39.35       34.84      1.28 o 
  -1  -1   9      652.47      647.67      6.24 o 
   0  -1   9       93.78       86.02      2.08 o 
   1  -1   9       24.82       28.51      1.53 o 
   2  -1   9      182.49      174.79      3.68 o 
   3  -1   9       15.06       18.82      1.03 o 
   4  -1   9       88.62       95.89      2.98 o 
   5  -1   9       96.42       87.65      4.79 o 
  -5   0   9       17.76       19.09      1.25 o 
  -4   0   9      193.85      191.41      3.54 o 
  -3   0   9      941.68      922.63      6.52 o 
  -2   0   9      143.07      144.63      2.50 o 
  -1   0   9      104.49      106.81      2.06 o 
   0   0   9      139.94      137.97      2.26 o 
   1   0   9     1184.48     1207.33     51.25 o 
   2   0   9        5.33        7.23      0.49 o 
   3   0   9        4.10        5.27      0.83 o 
   4   0   9       73.68       76.22      3.81 o 
   5   0   9       64.15       66.74      2.43 o 
   6   0   9       32.99       28.13      1.42 o 
  -5   1   9       23.36       23.41      1.28 o 
  -4   1   9      108.71       98.39      3.68 o 
  -3   1   9        0.00       -0.42      0.49 o 
  -2   1   9        9.87        7.57      0.78 o 
  -1   1   9        5.88        3.79      0.59 o 
   0   1   9      533.38      506.32      4.31 o 
   1   1   9       24.96       22.25      0.93 o 
   2   1   9      475.55      477.37      7.75 o 
   3   1   9      868.07      847.36     15.72 o 
   4   1   9       32.48       31.64      1.04 o 
   5   1   9      133.43      125.57      6.87 o 
   6   1   9      225.76      233.40      3.68 o 
  -5   2   9       29.74       32.43      1.52 o 
  -4   2   9       15.27       18.16      1.12 o 
  -3   2   9       17.91       17.83      1.08 o 
  -2   2   9      217.84      202.85      2.98 o 
  -1   2   9       17.08       10.91      1.46 o 
   0   2   9      241.92      244.08      2.33 o 
   1   2   9      124.32      107.18      1.60 o 
   2   2   9      298.20      309.38      5.34 o 
   3   2   9      267.66      279.30      4.58 o 
   4   2   9      378.81      360.18      7.38 o 
   5   2   9       49.58       53.81      1.38 o 
   6   2   9       33.24       34.32      1.58 o 
   7   2   9        3.40        4.07      0.83 o 
  -4   3   9        3.73        4.72      1.25 o 
  -3   3   9       12.05       12.35      1.39 o 
  -2   3   9        0.29        2.91      0.83 o 
  -1   3   9       67.90       57.70      2.36 o 
   0   3   9      280.89      271.64      3.61 o 
   1   3   9      677.81      690.42      5.09 o 
   2   3   9       17.53       17.22      1.94 o 
   3   3   9      331.90      314.73     11.93 o 
   4   3   9      178.61      186.63      4.02 o 
   5   3   9       18.13       22.05      1.53 o 
   6   3   9        9.02        9.31      0.71 o 
   7   3   9        7.95       10.28      1.02 o 
  -3   4   9        2.16        0.00      0.97 o 
  -2   4   9       88.25       79.48      3.05 o 
  -1   4   9      249.94      232.89      4.85 o 
   0   4   9       24.03       25.66      1.53 o 
   1   4   9       72.63       74.34      5.41 o 
   2   4   9      110.71       98.27      3.68 o 
   3   4   9        2.56        1.71      0.53 o 
   4   4   9        5.30        7.96      1.25 o 
   5   4   9      114.64      131.08      3.75 o 
   6   4   9        3.41        4.16      1.11 o 
   7   4   9      119.39      110.21      2.75 o 
  -2   5   9       12.76       12.35      1.39 o 
  -1   5   9       47.87       48.27      2.50 o 
   0   5   9      135.40      129.62      6.10 o 
   1   5   9       96.90       80.47      3.81 o 
   2   5   9       38.74       40.39      1.47 o 
   3   5   9       11.55        9.79      0.83 o 
   4   5   9        5.21        5.88      0.73 o 
   5   5   9        3.65        1.25      0.83 o 
   6   5   9       21.51       19.42      1.66 o 
  -1   6   9        8.34       10.49      0.93 o 
   0   6   9        0.01       -0.47      0.53 o 
   1   6   9        0.24        0.26      0.53 o 
   2   6   9        1.08       -0.74      0.49 o 
   3   6   9       78.46       75.98      4.30 o 
   4   6   9       77.53       70.01      2.08 o 
   5   6   9       63.08       74.54      2.70 o 
   6   6   9      221.79      244.13      5.55 o 
   1   7   9        7.05        6.69      0.87 o 
   2   7   9       24.28       29.05      1.42 o 
   3   7   9        0.43        0.85      0.63 o 
   4   7   9       48.31       52.40      3.40 o 
   5   7   9        1.36        2.50      1.04 o 
  -3  -5  10        6.87        7.20      1.66 o 
  -2  -5  10      135.17      139.97      2.84 o 
  -1  -5  10        0.16        0.00      0.97 o 
   0  -5  10        2.01        2.77      1.11 o 
  -4  -4  10       59.93       56.36      1.91 o 
  -3  -4  10       15.92       16.04      1.08 o 
  -2  -4  10       67.14       59.75      1.86 o 
  -1  -4  10      123.52      123.84      2.59 o 
   1  -4  10      355.09      360.64      6.52 o 
   2  -4  10      148.82      160.49      4.58 o 
  -5  -3  10       99.62       99.66      3.68 o 
  -4  -3  10      153.68      147.97      2.99 o 
  -3  -3  10       43.53       38.74      1.52 o 
  -2  -3  10      398.05      398.85      4.51 o 
  -1  -3  10       86.42       85.49      2.50 o 
   0  -3  10       65.35       57.84      2.64 o 
   1  -3  10       73.80       75.32      2.91 o 
   2  -3  10        1.64        3.33      0.97 o 
   3  -3  10       93.98      102.51      3.61 o 
  -5  -2  10       51.58       53.44      1.91 o 
  -4  -2  10      460.75      463.16      5.20 o 
  -3  -2  10      111.32      104.61      2.43 o 
  -2  -2  10       77.42       77.17      2.01 o 
  -1  -2  10        0.43       -0.62      0.49 o 
   0  -2  10      228.60      216.08      9.99 o 
   1  -2  10        1.27        0.28      0.83 o 
   2  -2  10       35.71       32.32      1.94 o 
   3  -2  10       76.48       74.94      2.05 o 
   4  -2  10        4.64        4.41      0.83 o 
  -5  -1  10      108.42      102.92      2.55 o 
  -4  -1  10       13.67       14.47      1.07 o 
  -3  -1  10        3.52        2.53      0.69 o 
  -2  -1  10        0.77        0.14      0.53 o 
  -1  -1  10      229.66      225.92      9.29 o 
   0  -1  10       29.29       25.13      2.15 o 
   1  -1  10       78.84       78.20      1.86 o 
   2  -1  10      430.34      437.77      6.52 o 
   3  -1  10        1.13        1.36      0.63 o 
   4  -1  10      154.57      157.33      4.65 o 
   5  -1  10       51.74       50.18      1.81 o 
  -5   0  10       41.53       41.47      1.71 o 
  -4   0  10        0.07       -0.28      0.76 o 
  -3   0  10       89.31       87.63      2.21 o 
  -2   0  10        2.53        3.29      0.69 o 
  -1   0  10        5.40        5.69      0.78 o 
   0   0  10      274.58      267.12      6.87 o 
   1   0  10      363.67      368.02      3.87 o 
   2   0  10        0.66        1.11      0.69 o 
   3   0  10      234.22      222.08      4.79 o 
   4   0  10       12.09       12.76      1.03 o 
   5   0  10       66.64       61.05      1.96 o 
  -4   1  10       16.16       16.06      1.12 o 
  -3   1  10       16.61       11.52      1.25 o 
  -2   1  10        2.51        4.58      0.69 o 
  -1   1  10      341.10      332.80      4.85 o 
   0   1  10      266.72      249.59      3.23 o 
   1   1  10       65.08       67.75      1.94 o 
   2   1  10      102.81      103.15      1.44 o 
   3   1  10      141.69      138.50      2.89 o 
   4   1  10      113.40      106.55      1.89 o 
   5   1  10        0.45       -0.86      0.97 o 
   6   1  10       63.10       71.16      3.19 o 
  -4   2  10       11.33       11.93      1.39 o 
  -3   2  10       86.25       80.45      3.05 o 
  -2   2  10       81.52       79.92      3.81 o 
  -1   2  10       45.06       41.34      1.87 o 
   0   2  10        6.97        9.55      0.83 o 
   1   2  10      101.61       91.15      3.75 o 
   2   2  10        3.46        5.78      0.56 o 
   3   2  10        1.91        2.77      0.83 o 
   4   2  10       30.88       35.94      1.15 o 
   5   2  10       62.68       64.82      1.57 o 
   6   2  10       65.55       60.29      1.95 o 
  -3   3  10        7.89        6.52      1.25 o 
  -2   3  10       83.19       78.09      3.05 o 
  -1   3  10       68.74       62.14      2.64 o 
   0   3  10       48.26       37.59      2.08 o 
   1   3  10       23.37       23.72      1.80 o 
   2   3  10       69.58       57.03      1.62 o 
   3   3  10        2.07        2.29      0.59 o 
   4   3  10       32.37       27.88      1.80 o 
   5   3  10        2.23        2.84      0.78 o 
   6   3  10        0.38       -1.03      0.69 o 
  -2   4  10        5.04        4.02      1.11 o 
  -1   4  10        1.34        1.80      0.97 o 
   1   4  10        0.04       -0.58      1.04 o 
   2   4  10      189.22      179.51      8.88 o 
   3   4  10       65.74       59.66      1.77 o 
   4   4  10       42.46       47.58      2.22 o 
   5   4  10       66.50       72.13      2.91 o 
   6   4  10      109.18      106.56      2.60 o 
  -1   5  10        1.37       -0.14      0.83 o 
   0   5  10       36.65       35.09      2.08 o 
   1   5  10       80.72       80.06      5.48 o 
   2   5  10       24.21       32.06      1.36 o 
   3   5  10       26.14       29.03      1.32 o 
   4   5  10        0.32       -0.29      0.53 o 
   5   5  10       89.70       93.07      3.33 o 
   0   6  10        8.65       10.57      0.97 o 
   1   6  10       64.80       72.78      2.15 o 
   2   6  10        3.36        1.73      0.69 o 
   3   6  10       53.35       46.96      1.71 o 
   4   6  10        8.86       11.84      1.03 o 
  -2  -4  11        0.31       -0.85      0.56 o 
  -1  -4  11       99.47      100.29      3.61 o 
   0  -4  11        1.22        2.77      1.11 o 
  -3  -3  11        2.43        2.52      0.76 o 
  -2  -3  11       29.06       31.49      1.42 o 
  -1  -3  11       15.59       13.56      1.03 o 
   0  -3  11       18.92       19.28      1.66 o 
   1  -3  11       91.96      102.23      3.61 o 
   2  -3  11       31.02       32.74      2.22 o 
  -4  -2  11        6.91        8.70      1.73 o 
  -3  -2  11        2.09        2.23      0.73 o 
  -2  -2  11        5.02        5.26      0.83 o 
  -1  -2  11      245.46      248.46      9.15 o 
   0  -2  11       14.38       13.93      1.11 o 
   1  -2  11        2.91        1.11      0.83 o 
   2  -2  11       37.87       35.93      2.22 o 
   3  -2  11       26.30       23.72      1.94 o 
  -4  -1  11        1.10        1.21      0.67 o 
  -3  -1  11       21.75       23.09      1.32 o 
  -2  -1  11      118.00      118.32      5.90 o 
  -1  -1  11      139.39      124.09      3.19 o 
   0  -1  11       50.07       52.17      1.66 o 
   2  -1  11       23.99       21.22      1.80 o 
   3  -1  11      112.59      117.49      3.75 o 
   4  -1  11        4.42        3.20      1.11 o 
  -4   0  11       62.43       64.50      3.68 o 
  -3   0  11        5.17        5.75      0.83 o 
  -2   0  11       76.94       79.54      2.22 o 
  -1   0  11        2.88        4.80      0.73 o 
   0   0  11       55.27       60.73      1.77 o 
   1   0  11        3.23        3.64      2.15 o 
   2   0  11       38.36       46.61      2.36 o 
   3   0  11       42.48       42.72      2.22 o 
   4   0  11      101.61      106.44      3.68 o 
  -3   1  11       62.88       55.62      1.86 o 
  -2   1  11        3.47        2.90      0.73 o 
  -1   1  11       47.86       46.02      1.62 o 
   0   1  11       27.82       26.53      1.46 o 
   1   1  11      235.54      221.25      7.07 o 
   2   1  11      115.88      125.12      3.47 o 
   3   1  11        7.89        6.44      0.73 o 
   4   1  11       43.50       41.13      1.57 o 
   5   1  11        1.32        2.56      0.73 o 
  -3   2  11       11.14       12.90      1.66 o 
  -2   2  11        2.94        3.33      0.97 o 
  -1   2  11        0.13       -1.04      0.69 o 
   0   2  11       98.41      108.33      3.33 o 
   1   2  11      107.78       95.71      3.05 o 
   2   2  11        0.08        1.94      0.83 o 
   3   2  11      118.40      126.50      2.03 o 
   4   2  11        2.77        2.59      0.57 o 
   5   2  11       47.00       46.13      2.04 o 
  -2   3  11        0.02       -0.97      0.83 o 
  -1   3  11       37.03       41.20      2.36 o 
   0   3  11       16.63       16.51      1.53 o 
   1   3  11       93.66      110.00      3.47 o 
   2   3  11        2.42        2.87      0.76 o 
   3   3  11        0.20        0.83      0.83 o 
   5   3  11       48.76       62.79      2.06 o 
  -1   4  11       18.47       23.44      1.94 o 
   1   4  11        7.52        5.69      1.25 o 
   2   4  11        0.79        0.07      0.59 o 
   3   4  11       11.96       11.37      1.11 o 
   4   4  11        0.55        1.53      0.97 o 
   0   5  11        6.88        5.96      1.25 o 
   1   5  11       33.58       27.88      2.08 o 
   2   5  11       13.60       18.02      1.10 o 
   3   5  11        1.23        0.51      0.63 o 
   4   5  11       27.97       28.16      1.94 o 
  -1  -2  12       12.79       15.37      1.16 o 
   0  -2  12       59.12       55.34      2.77 o 
   1  -2  12       12.68       11.65      1.53 o 
  -2  -1  12        7.40        7.51      0.93 o 
  -1  -1  12        0.33       -0.80      0.53 o 
   0  -1  12      119.18      114.97      2.54 o 
   1  -1  12      127.03      133.72      4.02 o 
   2  -1  12       36.08       44.80      2.50 o 
  -2   0  12        2.71        3.78      0.78 o 
  -1   0  12      136.85      141.00      2.84 o 
   0   0  12       22.64       18.54      1.73 o 
   1   0  12       35.89       38.14      2.22 o 
   2   0  12       62.23       65.75      2.77 o 
   3   0  12        8.59        9.85      1.53 o 
  -2   1  12       13.11       12.98      1.12 o 
  -1   1  12        9.77       10.05      1.03 o 
   0   1  12      191.18      219.00      3.38 o 
   1   1  12        2.43        1.22      0.63 o 
   2   1  12       18.23       19.42      1.66 o 
   3   1  12       11.19       11.10      1.53 o 
  -1   2  12       57.22       58.12      2.77 o 
   0   2  12        0.66        0.28      0.83 o 
   1   2  12        9.39        9.43      1.39 o 
   0   3  12       46.97       50.77      2.64 o 
   1   3  12       33.84       41.61      2.36 o 
   2   3  12        1.75        0.00      0.83 o 
                                                 
